# Supplementary material for: ARID3B Directly Regulates Ovarian Cancer Promoting Genes
Source: PLoS One. 2015 Jun 29;10(6):e0131961. doi: 10.1371/journal.pone.0131961 (PMC4486168; doi:10.1371/journal.pone.0131961)
Supplement: S1 Table — Listing of genomic regions with significant binding to the Nimblegen Human 2.1M Deluxe Promoter Array, following collection of DNA fragments bound by ARID3B. Significant differences are determined by MAT score. Nearest genes are listed under "Annotation". (XLSX) [file pone.0131961.s005.xlsx]

## Sheet: Sheet1
chromosome	start	end	length_bps	probes in region	p_value	FDR	Fraction_of_negatively_enriched_windows_in_region	MAT_score_sample_vs_control	Annotation
chr5	167689124	167689752	629	7	9.96E-06	0.000985741	0	18.6407	CpG Islands (167689227..167689738)
chr1	120614581	120617066	2486	22	9.96E-06	0.000985741	0	18.1229	NOTCH2 (BC071562: Notch homolog 2 (Drosophila))
chr15	41620290	41621386	1097	8	9.96E-06	0.000985741	0	17.0907	NUSAP1 (NM_001129897: nucleolar and spindle associated protein 1)
chr2	27489365	27491308	1944	15	9.96E-06	0.000985741	0	17.0205	DNAJC5G (NM_173650: "DnaJ (Hsp40) homolog, subfamily C, member 5 gamma")	SLC30A3 (BC028358: "solute carrier family 30 (zinc transporter), member 3")
chr1	85331153	85333373	2221	23	9.96E-06	0.000985741	0	17.0059	LPAR3 (BC126268: lysophosphatidic acid receptor 3)
chr16	85313912	85316044	2133	17	9.96E-06	0.000985741	0	16.407	TMEM148 (BC030801: transmembrane protein 148)
chr7	153586363	153587390	1028	11	9.96E-06	0.000985741	0	16.0859	DPP6 (BC150304: dipeptidyl-peptidase 6)
chr17	26994562	26996490	1929	18	9.96E-06	0.000985741	0	15.8722	SDF2 (BC000500: stromal cell-derived factor 2)
chr1	9145572	9147171	1600	14	9.96E-06	0.000985741	0	15.4162	SLC2A5 (NR_024180: "solute carrier family 2 (facilitated glucose/fructose transporter), member 5")
chr16	1979588	1980205	618	7	9.96E-06	0.000985741	0	15.3354	CpG Islands (1979595..1980292)
chr3	114014812	114015624	813	9	9.96E-06	0.000985741	0	15.1231	TIGIT (NM_173799: T cell immunoreceptor with Ig and ITIM domains)
chr3	109121502	109122522	1021	10	9.96E-06	0.000985741	0	15.0982	FLJ25363 (NM_001145553: similar to hypothetical protein FLJ25976)
chr20	30023199	30024973	1775	16	1.99E-05	0.000985741	0	15.021	DEFB123 (NM_153324: "defensin, beta 123")
chr5	96211550	96213356	1807	16	1.99E-05	0.000985741	0	14.8134	ERAP2 (NM_001130140: endoplasmic reticulum aminopeptidase 2)
chr1	145204439	145206763	2325	21	1.99E-05	0.000985741	0	14.681	NOTCH2NL (NM_203458: Notch homolog 2 (Drosophila) N-terminal like)
chr20	32392000	32394059	2060	16	1.99E-05	0.000985741	0	14.6451	CHMP4B (NM_176812: chromatin modifying protein 4B)
chr17	57912767	57913649	883	6	1.99E-05	0.000985741	0	14.3688	miRNA (hsa-mir-21: MI0000077)
chr17	80177433	80178600	1168	11	1.99E-05	0.000985741	0	14.3153	SLC16A3 (NM_001042422: "solute carrier family 16, member 3 (monocarboxylic acid transporter 4)")	CCDC57 (NM_198082: coiled-coil domain containing 57)
chr20	55110746	55111294	549	6	1.99E-05	0.000985741	0	14.2126	C20orf107 (NM_001013646: chromosome 20 open reading frame 107)
chr22	21992949	21994743	1795	12	1.99E-05	0.000985741	0	14.1213	miRNA (hsa-mir-301b: MI0005568)	miRNA (hsa-mir-130b: MI0000748)	SDF2L1 (NM_022044: stromal cell-derived factor 2-like 1)
chr21	37913938	37915050	1113	9	1.99E-05	0.000985741	0	14.0817	CLDN14 (NM_001146078: claudin 14)
chr6	133082055	133083903	1849	17	1.99E-05	0.000985741	0	14.0011	VNN2 (NM_004665: vanin 2)
chr17	63825728	63827285	1558	16	1.99E-05	0.000985741	0	13.5702	CCDC46 (NM_001037325: coiled-coil domain containing 46)
chr11	133932511	133934001	1491	13	1.99E-05	0.000985741	0	13.5113	JAM3 (NM_032801: junctional adhesion molecule 3)
chr13	57720154	57722883	2730	25	1.99E-05	0.000985741	0	13.4526	CpG Islands (57721541..57721874)	PRR20C (NM_001130405: proline rich 20C)	PRR20B (NM_001130404: proline rich 20B)	PRR20A (NM_198441: proline rich 20A)	PRR20E (NM_001130407: proline rich 20E)	PRR20D (NM_001130406: proline rich 20D)	PRR20 (BC120932: proline rich 20E)	PRR20C (NM_001130405: proline rich 20C)	PRR20A (NM_198441: proline rich 20A)	PRR20E (NM_001130407: proline rich 20E)	PRR20B (NM_001130404: proline rich 20B)	PRR20D (NM_001130406: proline rich 20D)	PRR20 (BC120931: proline rich 20E)
chr15	20664707	20665607	901	9	1.99E-05	0.000985741	0	13.4496	HERC2P3 (BC166678: hect domain and RLD 2 pseudogene 3)
chr20	49119690	49121617	1928	17	2.99E-05	0.000985741	0	13.2915	PTPN1 (NM_002827: "protein tyrosine phosphatase, non-receptor type 1")
chr12	56609508	56611349	1842	11	2.99E-05	0.000985741	0	13.28	OBFC2B (NM_024068: oligonucleotide/oligosaccharide-binding fold containing 2B)	RNF41 (BC032637: ring finger protein 41)
chr17	37559766	37561537	1772	16	2.99E-05	0.000985741	0	13.2456	FBXL20 (NM_032875: F-box and leucine-rich repeat protein 20)
chr19	8808643	8810977	2335	20	2.99E-05	0.000985741	0	13.2016	CpG Islands (8807813..8808794)	MGC33407 (BC024028: actin-like 9)	ACTL9 (NM_178525: actin-like 9)	MGC33407 (BC045752: actin-like 9)
chr1	165507843	165509788	1946	19	2.99E-05	0.000985741	0	13.1952	LRRC52 (NM_001005214: leucine rich repeat containing 52)
chr4	152191989	152193863	1875	17	2.99E-05	0.000985741	0	13.1405	PRSS48 (NM_183375: "protease, serine, 48")	ESSPL (BC121109: "protease, serine, 48")
chr15	43874786	43876662	1877	17	2.99E-05	0.000985741	0	13.125	HISPPD2A (BC057395: histidine acid phosphatase domain containing 2A)
chr3	114109530	114110462	933	10	2.99E-05	0.000985741	0	13.1162	ZBTB20 (NM_001164342: zinc finger and BTB domain containing 20)
chr9	99671196	99673315	2120	17	2.99E-05	0.000985741	0	13.109	LOC441454 (NR_028350: "prothymosin, alpha pseudogene")
chr4	17510786	17512000	1215	11	2.99E-05	0.000985741	0	13.0963	CLRN2 (NM_001079827: clarin 2)	QDPR (BC000576: quinoid dihydropteridine reductase)
chrX	50650138	50651691	1554	13	2.99E-05	0.000985741	0	13.0523	LOC347376 (NR_003933: "H3 histone, family 3A")	BMP15 (NM_005448: bone morphogenetic protein 15)
chrX	113860195	113862069	1875	18	2.99E-05	0.000985741	0	12.5405	miRNA (hsa-mir-764: MI0003944)	SNORA35 (NR_002993: "small nucleolar RNA, H/ACA box 35")
chr1	94297439	94298773	1335	8	2.99E-05	0.000985741	0	12.3878	miRNA (hsa-mir-760: MI0005567)
chr5	141343012	141344817	1806	16	2.99E-05	0.000985741	0	12.3731	RNF14 (NM_183399: ring finger protein 14)	PCDH12 (BC042634: protocadherin 12)
chr10	44070596	44072418	1823	17	2.99E-05	0.000985741	0	12.3687	ZNF239 (NM_005674: zinc finger protein 239)
chr19	36707540	36709315	1776	10	2.99E-05	0.000985741	0	12.3662	ZNF146 (NM_001099638: zinc finger protein 146)	ZNF565 (NM_152477: zinc finger protein 565)
chr15	75753484	75755231	1748	11	2.99E-05	0.000985741	0	12.3316	SIN3A (NM_001145357: "SIN3 homolog A, transcription regulator (yeast)")
chr3	188403981	188405957	1977	18	2.99E-05	0.000985741	0	12.315	miRNA (hsa-mir-28: MI0000086)
chr10	72149230	72150348	1119	12	2.99E-05	0.000985741	0	12.2672	LRRC20 (BC024001: leucine rich repeat containing 20)
chr16	69426599	69427883	1285	11	2.99E-05	0.000985741	0	12.2393	TERF2 (NM_005652: telomeric repeat binding factor 2)
chr2	110877750	110879449	1700	14	2.99E-05	0.000985741	0	12.2244	MALL (BC003179: "mal, T-cell differentiation protein-like")
chrX	3635369	3636813	1445	12	2.99E-05	0.000985741	0	12.2006	PRKX (BC041073: "protein kinase, X-linked")
chr19	35838710	35840504	1795	16	2.99E-05	0.000985741	0	12.194	FFAR1 (NM_005303: free fatty acid receptor 1)
chr17	77179443	77180239	797	9	2.99E-05	0.000985741	0	12.1706	CpG Islands (77178828..77180229)
chr1	8718216	8720041	1826	13	2.99E-05	0.000985741	0	12.1675	RERE (BC167857: arginine-glutamic acid dipeptide (RE) repeats)
chr9	93411882	93413104	1223	13	2.99E-05	0.000985741	0	12.1475	DIRAS2 (BC008065: "DIRAS family, GTP-binding RAS-like 2")
chr20	16551005	16552974	1970	18	2.99E-05	0.000985741	0	12.1089	KIF16B (BC150261: kinesin family member 16B)
chr5	37256126	37256965	840	9	2.99E-05	0.000985741	0	12.1066	C5orf42 (NM_023073: chromosome 5 open reading frame 42)
chr1	146511890	146513834	1945	20	2.99E-05	0.000985741	0	12.0855	LOC728989 (NR_024442: phosphodiesterase 4D interacting protein pseudogene)
chr17	46919784	46921747	1964	14	2.99E-05	0.000985741	0	12.0664	CALCOCO2 (BC015893: calcium binding and coiled-coil domain 2)
chr12	45579347	45581315	1969	14	2.99E-05	0.000985741	0	12.0575	RNY5 (NR_001571: "RNA, Ro-associated Y5")
chr3	75835490	75837208	1719	13	2.99E-05	0.000985741	0	12.0109	ZNF717 (NM_001128223: zinc finger protein 717)
chr13	57737077	57739196	2120	19	2.99E-05	0.000985741	0	11.758	PRR20C (NM_001130405: proline rich 20C)	PRR20A (NM_198441: proline rich 20A)	PRR20E (NM_001130407: proline rich 20E)	PRR20B (NM_001130404: proline rich 20B)	PRR20D (NM_001130406: proline rich 20D)	PRR20 (BC120931: proline rich 20E)	PRR20C (NM_001130405: proline rich 20C)	PRR20A (NM_198441: proline rich 20A)	PRR20E (NM_001130407: proline rich 20E)	PRR20B (NM_001130404: proline rich 20B)	PRR20D (NM_001130406: proline rich 20D)	PRR20 (BC120931: proline rich 20E)
chr7	107776797	107778582	1786	15	2.99E-05	0.000985741	0	11.7054	LAMB4 (BC144591: "laminin, beta 4")
chr17	57637200	57638820	1621	12	2.99E-05	0.000985741	0	11.7008	DHX40 (NM_001166301: DEAH (Asp-Glu-Ala-His) box polypeptide 40)
chr12	42880355	42882266	1912	18	2.99E-05	0.000985741	0	11.639	PRICKLE1 (NM_001144881: prickle homolog 1 (Drosophila))
chr5	148017344	148019042	1699	15	2.99E-05	0.000985741	0	11.5211	HTR4 (BC095497: 5-hydroxytryptamine (serotonin) receptor 4)
chr16	32169414	32171184	1771	14	2.99E-05	0.000985741	0	11.5113	HERC2P4 (NR_002827: hect domain and RLD 2 pseudogene 4)
chr10	1021633	1022463	831	9	2.99E-05	0.000985741	0	11.5105	CpG Islands (1021641..1022509)
chr2	114043532	114044478	947	10	2.99E-05	0.000985741	0	11.4879	PAX8 (BC001060: paired box 8)
chrX	47372424	47373044	621	7	2.99E-05	0.000985741	0	11.4424	CpG Islands (47372476..47373042)
chr17	34622692	34624501	1810	18	2.99E-05	0.000985741	0	11.3954	CCL3L3 (BC146919: chemokine (C-C motif) ligand 3-like 3)	CCL3L1 (BC027888: chemokine (C-C motif) ligand 3-like 1)	CCL3L3 (NM_001001437: chemokine (C-C motif) ligand 3-like 3)	CCL3L1 (NM_021006: chemokine (C-C motif) ligand 3-like 1)
chr3	48501196	48503014	1819	19	2.99E-05	0.000985741	0	11.3954	TREX1 (NM_016381: three prime repair exonuclease 1)
chr16	22442518	22444315	1798	17	2.99E-05	0.000985741	0	11.3618	LOC641298 (NR_027154: "SMG1 homolog, phosphatidylinositol 3-kinase-related kinase pseudogene")
chr19	58397446	58397874	429	5	2.99E-05	0.000985741	0	11.3515	ZNF814 (NM_001144989: zinc finger protein 814)
chr1	52496427	52497451	1025	6	2.99E-05	0.000985741	0	11.3404	KTI12 (BC012173: "KTI12 homolog,chromatin associated (S. cerevisiae)")
chr13	57724125	57725964	1840	17	2.99E-05	0.000985741	0	11.34	PRR20C (NM_001130405: proline rich 20C)	PRR20B (NM_001130404: proline rich 20B)	PRR20A (NM_198441: proline rich 20A)	PRR20E (NM_001130407: proline rich 20E)	PRR20D (NM_001130406: proline rich 20D)	PRR20 (BC120932: proline rich 20E)	PRR20C (NM_001130405: proline rich 20C)	PRR20A (NM_198441: proline rich 20A)	PRR20E (NM_001130407: proline rich 20E)	PRR20B (NM_001130404: proline rich 20B)	PRR20D (NM_001130406: proline rich 20D)	PRR20 (BC120931: proline rich 20E)
chr15	31775542	31776960	1419	15	2.99E-05	0.000985741	0	11.3231	CpG Islands (31775540..31776988)
chr13	57717487	57719482	1996	17	2.99E-05	0.000985741	0	11.3028	PRR20C (NM_001130405: proline rich 20C)	PRR20B (NM_001130404: proline rich 20B)	PRR20E (NM_001130407: proline rich 20E)	PRR20D (NM_001130406: proline rich 20D)	PRR20A (NM_198441: proline rich 20A)	PRR20 (BC120932: proline rich 20E)	PRR20C (NM_001130405: proline rich 20C)	PRR20B (NM_001130404: proline rich 20B)	PRR20A (NM_198441: proline rich 20A)	PRR20E (NM_001130407: proline rich 20E)	PRR20D (NM_001130406: proline rich 20D)	PRR20 (BC120932: proline rich 20E)
chr1	13332509	13334074	1566	10	2.99E-05	0.000985741	0	11.2991	PRAMEF3 (BC153056: PRAME family member 3)	PRAMEF22 (NM_001100631: PRAME family member 22)	PRAMEF3 (NM_001013692: PRAME family member 3)
chr9	6717489	6718247	759	8	3.98E-05	0.000985741	0	11.2733	KDM4C (NM_001146696: lysine (K)-specific demethylase 4C)
chr15	101593311	101593945	635	7	3.98E-05	0.000985741	0	11.2653	CpG Islands (101593447..101593882)
chr4	119761382	119763234	1853	19	3.98E-05	0.000985741	0	11.26	SEC24D (BC035761: "SEC24 family, member D (S. cerevisiae)")
chr12	55042940	55044806	1867	19	3.98E-05	0.000985741	0	11.1741	DCD (BC062682: dermcidin)
chrX	52645948	52647807	1860	11	3.98E-05	0.000985741	0	11.1418	SSX8 (NR_027250: "synovial sarcoma, X breakpoint 8")
chrX	100475513	100477492	1980	20	3.98E-05	0.000985741	0	11.1288	DRP2 (NM_001939: dystrophin related protein 2)
chr1	1655443	1656901	1459	13	3.98E-05	0.000985741	0	11.1276	CpG Islands (1655395..1656231)	CDC2L1 (NM_033486: cyclin-dependent kinase 11B)	CDC2L2 (NM_033529: cyclin-dependent kinase 11A)
chrY	2703174	2704008	835	9	3.98E-05	0.000985741	0	11.1276	RPS4Y1 (NM_001008: "ribosomal protein S4, Y-linked 1")
chr10	50503750	50506947	3198	33	3.98E-05	0.000985741	0.611111	11.1169	C10orf71 (NM_199459: chromosome 10 open reading frame 71)
chr14	74050899	74052743	1845	14	4.98E-05	0.000985741	0	11.0912	ACOT4 (NM_152331: acyl-CoA thioesterase 4)
chr2	89441637	89443397	1761	18	4.98E-05	0.000985741	0	11.0829	IGK@ (BC032451: immunoglobulin kappa locus)
chr8	38581517	38583414	1898	11	4.98E-05	0.000985741	0	11.0744	TACC1 (NM_001146216: "transforming, acidic coiled-coil containing protein 1")
chrX	47244060	47245608	1549	13	4.98E-05	0.000985741	0	11.0612	SNORA11C (NR_003710: "small nucleolar RNA, H/ACA box 11C (retrotransposed)")
chr9	72654231	72656131	1901	20	4.98E-05	0.000985741	0	11.0586	MAMDC2 (NM_153267: MAM domain containing 2)
chr4	169554658	169555702	1045	11	4.98E-05	0.000985741	0	11.0516	PALLD (NM_001166109: "palladin, cytoskeletal associated protein")
chr17	75999372	76001439	2068	21	4.98E-05	0.000985741	0	11.0314	TNRC6C (NM_018996: trinucleotide repeat containing 6C)
chr19	44902763	44904666	1904	20	4.98E-05	0.000985741	0	11.0307	ZNF285A (BC117300: zinc finger protein 285A)
chr17	28702054	28703747	1694	16	4.98E-05	0.000985741	0	10.9617	CPD (BC051702: carboxypeptidase D)
chr19	53932921	53934728	1808	12	4.98E-05	0.000985741	0	10.9592	ZNF761 (NM_001008401: zinc finger protein 761)	LOC147804 (NR_003148: tropomyosin 3 pseudogene)
chr22	26905405	26907025	1621	14	4.98E-05	0.000985741	0	10.932	TFIP11 (BC011599: tuftelin interacting protein 11)
chr4	39481138	39482584	1447	11	4.98E-05	0.000985741	0	10.9248	CpG Islands (39481980..39482195)	LOC401127 (NR_026854: WD repeat domain 5 pseudogene)
chr19	46627393	46629198	1806	19	4.98E-05	0.000985741	0	10.8703	IGFL3 (BC130593: IGF-like family member 3)
chr13	57730698	57732537	1840	17	4.98E-05	0.000985741	0	10.8686	PRR20C (NM_001130405: proline rich 20C)	PRR20A (NM_198441: proline rich 20A)	PRR20E (NM_001130407: proline rich 20E)	PRR20B (NM_001130404: proline rich 20B)	PRR20D (NM_001130406: proline rich 20D)	PRR20 (BC120931: proline rich 20E)	PRR20C (NM_001130405: proline rich 20C)	PRR20A (NM_198441: proline rich 20A)	PRR20E (NM_001130407: proline rich 20E)	PRR20B (NM_001130404: proline rich 20B)	PRR20D (NM_001130406: proline rich 20D)	PRR20 (BC120931: proline rich 20E)
chr16	11927642	11929699	2058	17	4.98E-05	0.000985741	0	10.7684	BCAR4 (NR_024050: breast cancer anti-estrogen resistance 4)
chrX	109290972	109292774	1803	18	6.97E-05	0.000985741	0	10.724	miRNA (hsa-mir-652: MI0003667)
chr6	10887117	10888819	1703	15	6.97E-05	0.000985741	0	10.7125	CpG Islands (10887184..10887622)	SYCP2L (NM_001040274: synaptonemal complex protein 2-like)	GCM2 (BC069603: glial cells missing homolog 2 (Drosophila))
chr20	34283503	34284491	989	8	6.97E-05	0.000985741	0	10.6947	ROMO1 (NM_080748: reactive oxygen species modulator 1)	NFS1 (BC065560: NFS1 nitrogen fixation 1 homolog (S. cerevisiae))
chr19	3747600	3748230	631	7	7.97E-05	0.000985741	0	10.6325	CpG Islands (3747832..3748087)
chr19	32899370	32901140	1771	17	7.97E-05	0.000985741	0	10.6217	DPY19L3 (NM_207325: dpy-19-like 3 (C. elegans))
chr15	64175102	64176840	1739	16	7.97E-05	0.000985741	0	10.6119	miRNA (hsa-mir-422a: MI0001444)
chr3	183814125	183815974	1850	16	7.97E-05	0.000985741	0	10.5794	HTR3E (NM_182589: "5-hydroxytryptamine (serotonin) receptor 3, family member E")
chr11	118927813	118928658	846	9	7.97E-05	0.000985741	0	10.5741	CpG Islands (118927374..118928412)	HYOU1 (BC072436: hypoxia up-regulated 1)
chr17	34521115	34522831	1717	17	7.97E-05	0.000985741	0	10.5711	CCL3L3 (BC146919: chemokine (C-C motif) ligand 3-like 3)	CCL3L1 (BC027888: chemokine (C-C motif) ligand 3-like 1)	CCL3L3 (NM_001001437: chemokine (C-C motif) ligand 3-like 3)	CCL3L1 (NM_021006: chemokine (C-C motif) ligand 3-like 1)
chr14	105039070	105040866	1797	19	7.97E-05	0.000985741	0	10.5377	C14orf180 (NM_001008404: chromosome 14 open reading frame 180)
chr12	124112483	124114487	2005	13	7.97E-05	0.000985741	0	10.4808	GTF2H3 (NM_001516: "general transcription factor IIH, polypeptide 3, 34kDa")
chr8	28740373	28743395	3023	28	7.97E-05	0.000985741	0	10.475	HMBOX1 (NM_001135726: homeobox containing 1)
chr20	42985104	42986918	1815	18	7.97E-05	0.000985741	0	10.4545	HNF4A (NM_175914: "hepatocyte nuclear factor 4, alpha")
chr21	39295704	39296640	937	10	7.97E-05	0.000985741	0	10.4539	KCNJ6 (BC101547: "potassium inwardly-rectifying channel, subfamily J, member 6")
chr21	29379796	29381655	1860	18	7.97E-05	0.000985741	0	10.4487	C21orf94 (NR_027246: chromosome 21 open reading frame 94)
chr8	143645035	143645645	611	7	7.97E-05	0.000985741	0	10.4148	CpG Islands (143645072..143645673)
chr1	50508109	50510027	1919	20	7.97E-05	0.000985741	0	10.3771	ELAVL4 (NM_001144777: "ELAV (embryonic lethal, abnormal vision, Drosophila)-like 4 (Hu antigen D)")
chr10	115614307	115615573	1267	10	8.96E-05	0.000985741	0	10.3526	CpG Islands (115614373..115615056)	NHLRC2 (NM_198514: NHL repeat containing 2)	DCLRE1A (BC062582: "DNA cross-link repair 1A (PSO2 homolog, S. cerevisiae)")
chr7	98745071	98747120	2050	12	8.96E-05	0.000985741	0	10.3511	SMURF1 (BC136804: SMAD specific E3 ubiquitin protein ligase 1)
chr4	3535863	3537393	1531	16	8.96E-05	0.000985741	0	10.3454	LRPAP1 (BC105074: low density lipoprotein receptor-related protein associated protein 1)
chrX	95932476	95934282	1807	16	8.96E-05	0.000985741	0	10.3249	DIAPH2 (NM_006729: diaphanous homolog 2 (Drosophila))
chr14	24427849	24429802	1954	18	8.96E-05	0.000985741	0	10.3248	C14orf167 (NR_023924: chromosome 14 open reading frame 167)
chr14	69669385	69670693	1309	11	8.96E-05	0.000985741	0	10.307	EXD2 (BC001962: exonuclease 3'-5' domain containing 2)
chr19	55344382	55346424	2043	20	8.96E-05	0.000985741	0	10.2983	KIR2DS4 (BC144566: "killer cell immunoglobulin-like receptor, two domains, short cytoplasmic tail, 4")
chr11	62003913	62005607	1695	15	8.96E-05	0.000985741	0	10.2859	SCGB1D2 (NM_006551: "secretoglobin, family 1D, member 2")
chr21	11094923	11096813	1891	14	8.96E-05	0.000985741	0	10.2837	BAGE5 (BC156846: "B melanoma antigen family, member 5")	BAGE4 (BC160157: "B melanoma antigen family, member 4")	BAGE2 (BC172334: "B melanoma antigen family, member 2")	BAGE3 (BC101134: "B melanoma antigen family, member 3")	BAGE (BC107038: B melanoma antigen)	BAGE4 (NM_181704: "B melanoma antigen family, member 4")	BAGE3 (NM_182481: "B melanoma antigen family, member 3")	BAGE2 (NM_182482: "B melanoma antigen family, member 2")	BAGE5 (NM_182484: "B melanoma antigen family, member 5")	BAGE (NM_001187: B melanoma antigen)
chr2	48005549	48007105	1557	12	8.96E-05	0.000985741	0	10.2764	MSH6 (NM_000179: mutS homolog 6 (E. coli))
chr9	124024569	124026338	1770	13	8.96E-05	0.000985741	0	10.2676	GSN (NM_001127666: "gelsolin (amyloidosis, Finnish type)")
chr17	72264032	72266760	2729	18	8.96E-05	0.000985741	0	10.2379	DNAI2 (BC039582: "dynein, axonemal, intermediate chain 2")
chr19	55382089	55383911	1823	14	8.96E-05	0.000985741	0	10.2269	FCAR (NM_002000: "Fc fragment of IgA, receptor for")
chr6	108395371	108396995	1625	14	8.96E-05	0.000985741	0	10.219	CpG Islands (108395432..108396343)	OSTM1 (BC068581: osteopetrosis associated transmembrane protein 1)
chr9	70978378	70980086	1709	18	8.96E-05	0.000985741	0	10.2036	LOC572558 (NR_015423: hypothetical locus LOC572558)
chr10	106394276	106395791	1516	13	8.96E-05	0.000985741	0	10.2031	SORCS3 (NM_014978: sortilin-related VPS10 domain containing receptor 3)
chr15	101135544	101137085	1542	16	8.96E-05	0.000985741	0	10.1989	ASB7 (NM_198243: ankyrin repeat and SOCS box-containing 7)
chr2	70531915	70533824	1910	14	8.96E-05	0.000985741	0	10.189	FAM136A (BC014975: "family with sequence similarity 136, member A")
chrX	146298661	146300159	1499	14	8.96E-05	0.000985741	0	10.1862	miRNA (hsa-mir-513a-1: MI0003191)
chr17	72924053	72925925	1873	13	8.96E-05	0.000985741	0	10.178	OTOP3 (NM_178233: otopetrin 3)	USH1G (BC101096: Usher syndrome 1G (autosomal recessive))
chr9	137960187	137961814	1628	15	8.96E-05	0.000985741	0	10.1734	OLFM1 (NM_014279: olfactomedin 1)
chr1	16863632	16865384	1753	16	8.96E-05	0.000985741	0	10.1414	LOC440570 (BC126340: hypothetical LOC100132147)
chr7	127991097	127992514	1418	15	8.96E-05	0.000985741	0	10.1336	CpG Islands (127990926..127992616)	RBM28 (BC013889: RNA binding motif protein 28)
chr1	26662633	26663473	841	9	8.96E-05	0.000985741	0	10.1237	CpG Islands (26662538..26663466)
chr10	73762213	73763485	1273	11	8.96E-05	0.000985741	0	10.1171	CHST3 (BC093690: carbohydrate (chondroitin 6) sulfotransferase 3)
chr8	28245481	28247399	1919	15	8.96E-05	0.000985741	0	10.1108	ZNF395 (BC001237: zinc finger protein 395)
chr19	57354243	57355869	1627	17	8.96E-05	0.000985741	0	10.0987	MIMT1 (NR_024059: MER1 repeat containing imprinted transcript 1 (non-protein coding))	ZIM2 (BC104878: "zinc finger, imprinted 2")	PEG3 (BC136268: paternally expressed 3)	ZIM2 (BC104876: "zinc finger, imprinted 2")	PEG3 (BC150272: paternally expressed 3)	ZIM2 (NM_015363: "zinc finger, imprinted 2")
chr12	6061742	6063312	1571	14	8.96E-05	0.000985741	0	10.0976	ANO2 (NM_020373: anoctamin 2)
chr11	9293045	9294367	1323	9	8.96E-05	0.000985741	0	10.0832	DENND5A (BC071596: DENN/MADD domain containing 5A)
chr2	113794562	113796468	1907	17	8.96E-05	0.000985741	0	10.0827	IL1F8 (BC101831: "interleukin 1 family, member 8 (eta)")
chr2	29130766	29132298	1533	13	8.96E-05	0.000985741	0	10.0802	SNORD92 (NR_003074: "small nucleolar RNA, C/D box 92")
chr6	90604323	90606141	1819	19	8.96E-05	0.000985741	0	10.0726	GJA10 (BC146474: "gap junction protein, alpha 10, 62kDa")
chr7	143937106	143937926	821	9	8.96E-05	0.000985741	0	10.0626	OR2A42 (NM_001001802: "olfactory receptor, family 2, subfamily A, member 42")	OR2A1 (NM_001005287: "olfactory receptor, family 2, subfamily A, member 1")
chr6_QBL_HAP6	3838853	3840582	1730	15	8.96E-05	0.000985741	0	10.0611	HLA-DQA1 (BC125044: "major histocompatibility complex, class II, DQ alpha 1")
chr21	9969297	9970753	1457	13	8.96E-05	0.000985741	0	10.0525	LOC100132288 (NM_001033515: hypothetical protein LOC100132288)
chr17	59521784	59523322	1539	12	8.96E-05	0.000985741	0	10.0499	TBX4 (BC142620: T-box 4)
chr2	91932691	91933335	645	7	8.96E-05	0.000985741	0	10.043	CpG Islands (91932905..91933196)
chr10	5722940	5724910	1971	18	8.96E-05	0.000985741	0	10.0361	C10orf18 (NM_017782: chromosome 10 open reading frame 18)
chr3	20083438	20084920	1483	13	8.96E-05	0.000985741	0	10.0082	KAT2B (NM_003884: K(lysine) acetyltransferase 2B)
chr3	188886827	188888852	2026	18	8.96E-05	0.000985741	0	10.0067	TPRG1 (NM_198485: tumor protein p63 regulated 1)
chr7	5160683	5161281	599	7	8.96E-05	0.000985741	0	10.0035	CpG Islands (5160773..5161264)
chr15	91481366	91481769	404	5	8.96E-05	0.000985741	0	9.96642	UNC45A (BC006214: unc-45 homolog A (C. elegans))	HDDC3 (NM_198527: HD domain containing 3)
chr20	40627239	40628035	797	9	8.96E-05	0.000985741	0	9.951	CpG Islands (40627224..40628025)
chr10	30635225	30636441	1217	13	8.96E-05	0.000985741	0	9.89948	MTPAP (BC061703: mitochondrial poly(A) polymerase)
chr12	129310260	129311805	1546	12	8.96E-05	0.000985741	0	9.83481	SLC15A4 (BC146803: "solute carrier family 15, member 4")
chr4_GL000194R	115811	117222	1412	13	8.96E-05	0.000985741	0	9.78487	LOC100132288 (NM_001033515: hypothetical protein LOC100132288)
chr12	16758830	16760265	1436	15	8.96E-05	0.000985741	0	9.77125	LMO3 (NM_018640: LIM domain only 3 (rhombotin-like 2))
chr1	212203051	212204533	1483	13	8.96E-05	0.000985741	0	9.76823	DTL (NM_016448: denticleless homolog (Drosophila))
chr8	7169376	7171226	1851	17	8.96E-05	0.000985741	0	9.73327	DEFB109 (BC148781: "defensin, beta 109, pseudogene 1B")	DEFB109P1B (NR_003668: "defensin, beta 109, pseudogene 1B")
chr19	51601681	51602305	625	7	8.96E-05	0.000985741	0	9.72809	CpG Islands (51601822..51602260)
chr4	56714079	56715419	1341	12	9.96E-05	0.000985741	0	9.69588	EXOC1 (NM_001024924: exocyst complex component 1)
chr19	51756371	51757948	1578	13	9.96E-05	0.000985741	0	9.68417	C19orf75 (NM_173635: chromosome 19 open reading frame 75)
chr12	4827180	4828635	1456	12	9.96E-05	0.000985741	0	9.67377	GALNT8 (NM_017417: UDP-N-acetyl-alpha-D-galactosamine:polypeptide N-acetylgalactosaminyltransferase 8 (GalNAc-T8))
chr19	13209666	13210479	814	9	9.96E-05	0.000985741	0	9.66776	CpG Islands (13208343..13210525)
chrX	101100537	101102469	1933	20	9.96E-05	0.000985741	0	9.65603	NXF5 (BC131708: nuclear RNA export factor 5)
chr13	57740204	57742510	2307	23	9.96E-05	0.000985741	0	9.65195	CpG Islands (57741250..57741583)	PRR20C (NM_001130405: proline rich 20C)	PRR20A (NM_198441: proline rich 20A)	PRR20E (NM_001130407: proline rich 20E)	PRR20B (NM_001130404: proline rich 20B)	PRR20D (NM_001130406: proline rich 20D)	PRR20 (BC120931: proline rich 20E)
chr13	57733790	57736027	2238	23	9.96E-05	0.000985741	0	9.63787	CpG Islands (57734685..57735018)	PRR20C (NM_001130405: proline rich 20C)	PRR20A (NM_198441: proline rich 20A)	PRR20E (NM_001130407: proline rich 20E)	PRR20B (NM_001130404: proline rich 20B)	PRR20D (NM_001130406: proline rich 20D)	PRR20 (BC120931: proline rich 20E)	PRR20C (NM_001130405: proline rich 20C)	PRR20A (NM_198441: proline rich 20A)	PRR20E (NM_001130407: proline rich 20E)	PRR20B (NM_001130404: proline rich 20B)	PRR20D (NM_001130406: proline rich 20D)	PRR20 (BC120931: proline rich 20E)
chr1	155832090	155832902	813	9	9.96E-05	0.000985741	0	9.60759	SYT11 (NM_152280: synaptotagmin XI)	GON4L (NM_032292: gon-4-like (C. elegans))
chr12	124452662	124454295	1634	14	9.96E-05	0.000985741	0	9.60599	ZNF664 (NM_152437: zinc finger protein 664)	CCDC92 (BC017186: coiled-coil domain containing 92)
chr12	7656239	7657716	1478	14	9.96E-05	0.000985741	0	9.59894	CD163 (BC051281: CD163 molecule)
chr3	26728037	26729177	1141	12	9.96E-05	0.000985741	0	9.59293	LRRC3B (BC087849: leucine rich repeat containing 3B)
chr8	66558347	66559932	1586	14	9.96E-05	0.000985741	0	9.59093	MTFR1 (NM_014637: mitochondrial fission regulator 1)
chr20	44544342	44546030	1689	12	9.96E-05	0.000985741	0	9.58456	PLTP (BC019898: phospholipid transfer protein)
chr10	48812223	48814279	2057	21	9.96E-05	0.000985741	0	9.56742	PTPN20A (BC113473: "protein tyrosine phosphatase, non-receptor type 20A")	PTPN20B (NM_001042357: "protein tyrosine phosphatase, non-receptor type 20B")	PTPN20A (NM_001042389: "protein tyrosine phosphatase, non-receptor type 20A")
chr9	97129921	97131696	1776	9	9.96E-05	0.000985741	0	9.55812	HIATL1 (NM_032558: hippocampus abundant transcript-like 1)
chr9	111624753	111626381	1629	17	9.96E-05	0.000985741	0	9.55794	ACTL7A (BC014610: actin-like 7A)	ACTL7B (BC033789: actin-like 7B)
chr11	62066651	62068591	1941	20	9.96E-05	0.000985741	0	9.5574	SCGB1D4 (BC130639: "secretoglobin, family 1D, member 4")
chr5	159627087	159628681	1595	12	9.96E-05	0.000985741	0	9.53913	FABP6 (NM_001040442: "fatty acid binding protein 6, ileal")
chr3	167445925	167447706	1782	18	9.96E-05	0.000985741	0	9.52263	SERPINI1 (NM_001122752: "serpin peptidase inhibitor, clade I (neuroserpin), member 1")
chr16	20594521	20595630	1110	9	9.96E-05	0.000985741	0	9.51415	ACSM2B (NM_001105069: acyl-CoA synthetase medium-chain family member 2B)
chr3	129795447	129797034	1588	10	9.96E-05	0.000985741	0	9.51169	ALG1L2 (NM_001136152: asparagine-linked glycosylation 1-like 2)
chr8	81904913	81906556	1644	15	9.96E-05	0.000985741	0	9.50099	PAG1 (BC090931: phosphoprotein associated with glycosphingolipid microdomains 1)
chr1	202686303	202687553	1251	11	9.96E-05	0.000985741	0	9.5002	SYT2 (BC100814: synaptotagmin II)
chr15	99022703	99024338	1636	13	9.96E-05	0.000985741	0	9.49457	FAM169B (BC148843: "family with sequence similarity 169, member B")
chr1	27223519	27224747	1229	11	0.000109555	0.000985741	0	9.4721	GPN2 (BC007815: GPN-loop GTPase 2)	GPATC3 (BC007767: G patch domain containing 3)	GPATCH3 (NM_022078: G patch domain containing 3)
chr8	9951335	9953276	1942	20	0.000109555	0.000985741	0	9.46938	MSRA (NM_001135671: methionine sulfoxide reductase A)
chr1	33436293	33437491	1199	13	0.000109555	0.000985741	0	9.46347	RNF19B (BC113560: ring finger protein 19B)
chr14	71864268	71865614	1347	13	0.000109555	0.000985741	0	9.46109	SNORD56B (NR_001276: "small nucleolar RNA, C/D box 56B")
chr19	38272934	38274904	1971	14	0.000109555	0.000985741	0	9.46108	ZNF573 (NM_152360: zinc finger protein 573)
chr8	132917672	132919376	1705	18	0.000109555	0.000985741	0	9.45877	EFR3A (NM_015137: EFR3 homolog A (S. cerevisiae))
chr6	117753899	117754983	1085	9	0.000109555	0.000985741	0	9.45499	ROS1 (BC166687: "c-ros oncogene 1 , receptor tyrosine kinase")
chr12	6670289	6671648	1360	12	0.000109555	0.000985741	0	9.45112	IFFO1 (NM_001039670: intermediate filament family orphan 1)
chr21	45772348	45774043	1696	15	0.000109555	0.000985741	0	9.43554	TRPM2 (NM_003307: "transient receptor potential cation channel, subfamily M, member 2")
chr19	7007188	7008798	1611	14	0.000109555	0.000985741	0	9.42958	FLJ25758 (NR_024372: hypothetical locus FLJ25758)
chr19	44912625	44913661	1037	11	0.000109555	0.000985741	0	9.42853	ZNF285A (NM_152354: zinc finger protein 285A)
chr2	223910154	223911462	1309	11	0.000109555	0.000985741	0	9.41907	KCNE4 (NM_080671: "potassium voltage-gated channel, Isk-related family, member 4")
chr10	126625640	126627175	1536	11	0.000109555	0.000985741	0	9.41645	ZRANB1 (NM_017580: "zinc finger, RAN-binding domain containing 1")
chr11	61200112	61201937	1826	14	0.000109555	0.000985741	0	9.4143	SDHAF2 (NM_017841: succinate dehydrogenase complex assembly factor 2)	C11orf79 (BC002331: succinate dehydrogenase complex assembly factor 2)	FLJ12529 (BC018135: "cleavage and polyadenylation specific factor 7, 59kDa")	CPSF7 (NM_024811: "cleavage and polyadenylation specific factor 7, 59kDa")
chr11	9593864	9594765	902	7	0.000109555	0.000985741	0	9.41069	CpG Islands (9594346..9596536)	WEE1 (NM_003390: WEE1 homolog (S. pombe))
chrX	103023432	103024868	1437	12	0.000109555	0.000985741	0	9.40362	PLP1 (NM_001128834: proteolipid protein 1)
chr5	14487898	14488517	620	7	0.000109555	0.000985741	0	9.39877	CpG Islands (14487930..14488536)
chr17	8817601	8818869	1269	11	0.000109555	0.000985741	0	9.3971	PIK3R5 (NM_014308: "phosphoinositide-3-kinase, regulatory subunit 5")
chr16	58768004	58769195	1192	10	0.000109555	0.000985741	0	9.38818	CpG Islands (58767447..58768328)	GOT2 (BC000525: "glutamic-oxaloacetic transaminase 2, mitochondrial (aspartate aminotransferase 2)")
chr11	111947331	111949174	1844	17	0.000109555	0.000985741	0	9.38626	C11orf57 (NM_001082969: chromosome 11 open reading frame 57)	PIH1D2 (BC019238: PIH1 domain containing 2)
chr13	98602995	98604687	1693	9	0.000109555	0.000985741	0	9.38001	IPO5 (NM_002271: importin 5)
chr3	129800929	129802609	1681	13	0.000109555	0.000985741	0	9.3744	ALG1L2 (NM_001136152: asparagine-linked glycosylation 1-like 2)
chr2	65092071	65092691	621	7	0.000109555	0.000985741	0	9.37277	CpG Islands (65092220..65092640)
chr3	123752368	123753165	798	9	0.000109555	0.000985741	0	9.36387	CpG Islands (123751654..123753199)
chr2	33173404	33175028	1625	17	0.000109555	0.000985741	0	9.36043	LTBP1 (NM_206943: latent transforming growth factor beta binding protein 1)
chr1	109250335	109251955	1621	17	0.000109555	0.000985741	0	9.34956	FNDC7 (NM_001144937: fibronectin type III domain containing 7)
chr17	56155394	56157468	2075	19	0.000119515	0.000985741	0	9.34489	DYNLL2 (NM_080677: "dynein, light chain, LC8-type 2")
chr20	30548251	30550029	1779	18	0.000119515	0.000985741	0	9.34464	XKR7 (NM_001011718: "XK, Kell blood group complex subunit-related family, member 7")
chr11	13517951	13519365	1415	15	0.000119515	0.000985741	0	9.34261	PTH (BC096142: parathyroid hormone)
chr3	127866418	127867722	1305	13	0.000119515	0.000985741	0	9.3394	EEFSEC (NM_021937: "eukaryotic elongation factor, selenocysteine-tRNA-specific")
chr16	29370121	29371811	1691	15	0.000119515	0.000985741	0	9.33371	RUNDC2B (BC041583: RUN domain containing 2B)
chr1	206511408	206513533	2126	19	0.000119515	0.000985741	0	9.32576	SRGAP2 (NM_015326: SLIT-ROBO Rho GTPase activating protein 2)
chr2	96251452	96253092	1641	16	0.000119515	0.000985741	0	9.32067	TRIM43 (NM_138800: tripartite motif-containing 43)
chr1	175163848	175165364	1517	16	0.000119515	0.000985741	0	9.31976	KIAA0040 (NM_014656: KIAA0040)
chr1	144999386	145000930	1545	14	0.000119515	0.000985741	0	9.3171	PDE4DIP (BC172441: phosphodiesterase 4D interacting protein)
chr19	24263765	24265140	1376	12	0.000119515	0.000985741	0	9.31298	ZNF254 (NM_203282: zinc finger protein 254)
chr20	980204	981846	1643	14	0.000119515	0.000985741	0	9.31223	RSPO4 (BC156852: "R-spondin family, member 4")
chr7	143696236	143697856	1621	17	0.000119515	0.000985741	0	9.30826	OR6B1 (BC137042: "olfactory receptor, family 6, subfamily B, member 1")
chr2	228242558	228244019	1462	15	0.000119515	0.000985741	0	9.30418	TM4SF20 (BC137256: transmembrane 4 L six family member 20)
chr4	46996396	46998164	1769	16	0.000119515	0.000985741	0	9.30299	GABRA4 (BC035055: "gamma-aminobutyric acid (GABA) A receptor, alpha 4")
chr10	101845601	101847089	1489	13	0.000119515	0.000985741	0	9.29773	CPN1 (BC027897: "carboxypeptidase N, polypeptide 1")
chr12	45678661	45680068	1408	12	0.000119515	0.000985741	0	9.29403	ANO6 (NM_001142678: anoctamin 6)
chr5	53608894	53610722	1829	14	0.000119515	0.000985741	0	9.29372	ARL15 (NM_019087: ADP-ribosylation factor-like 15)
chr2	85838972	85840242	1271	10	0.000119515	0.000985741	0	9.29228	CpG Islands (85838739..85839285)	USP39 (NM_006590: ubiquitin specific peptidase 39)	C2orf68 (BC111483: chromosome 2 open reading frame 68)
chr9	95851139	95852771	1633	16	0.000119515	0.000985741	0	9.282	C9orf89 (NM_032310: chromosome 9 open reading frame 89)
chr1	158656534	158657679	1146	12	0.000119515	0.000985741	0	9.27612	SPTA1 (BC172497: "spectrin, alpha, erythrocytic 1 (elliptocytosis 2)")
chr1	113003530	113005251	1722	15	0.000119515	0.000985741	0	9.27242	WNT2B (NM_004185: "wingless-type MMTV integration site family, member 2B")
chr1	33728197	33729315	1119	9	0.000119515	0.000985741	0	9.26632	ZNF362 (BC104779: zinc finger protein 362)
chr9	99488334	99489962	1629	17	0.000119515	0.000985741	0	9.2658	LOC441455 (NR_026792: makorin ring finger protein 1 pseudogene)
chr7	150503429	150505109	1681	13	0.000119515	0.000985741	0	9.2619	TMEM176B (NM_001101313: transmembrane protein 176B)
chr3	125688842	125690888	2047	21	0.000119515	0.000985741	0	9.25589	ROPN1B (NM_001012337: "ropporin, rhophilin associated protein 1B")
chr16	17562051	17563567	1517	16	0.000119515	0.000985741	0	9.25347	XYLT1 (NM_022166: xylosyltransferase I)
chr20	34826182	34827403	1222	11	0.000119515	0.000985741	0	9.25246	C20orf4 (BC001751: chromosome 20 open reading frame 4)
chr2	159827212	159828130	919	10	0.000119515	0.000985741	0	9.24414	TANC1 (NM_001145909: "tetratricopeptide repeat, ankyrin repeat and coiled-coil containing 1")
chr17	56364444	56365668	1225	13	0.000119515	0.000985741	0	9.24041	MPO (BC130476: myeloperoxidase)
chr7	140307707	140308972	1266	11	0.000119515	0.000985741	0	9.23688	DENND2A (BC132875: DENN/MADD domain containing 2A)
chr6	152011820	152013416	1597	17	0.000119515	0.000985741	0	9.22352	ESR1 (NM_001122742: estrogen receptor 1)
chr7	89742378	89744028	1651	16	0.000119515	0.000985741	0	9.22145	DPY19L2P4 (NR_003551: dpy-19-like 2 pseudogene 4 (C. elegans))
chr7	106815196	106816953	1758	12	0.000119515	0.000985741	0	9.22021	HBP1 (BC022329: HMG-box transcription factor 1)
chr2	197674943	197676758	1816	19	0.000119515	0.000985741	0	9.21032	C2orf66 (BC137150: chromosome 2 open reading frame 66)
chr1	158659622	158660943	1322	11	0.000119515	0.000985741	0	9.20214	SPTA1 (BC172497: "spectrin, alpha, erythrocytic 1 (elliptocytosis 2)")
chr2	101080283	101081794	1512	13	0.000119515	0.000985741	0	9.19784	NMS (NM_001011717: neuromedin S)
chr6	131465825	131467094	1270	11	0.000119515	0.000985741	0	9.19067	AKAP7 (NM_016377: A kinase (PRKA) anchor protein 7)
chr12	123261063	123262038	976	8	0.000119515	0.000985741	0	9.1843	CCDC62 (NR_027918: coiled-coil domain containing 62)
chr5	86557715	86559191	1477	13	0.000119515	0.000985741	0	9.17639	RASA1 (BC033015: RAS p21 protein activator (GTPase activating protein) 1)
chr17	71092623	71094142	1520	10	0.000119515	0.000985741	0	9.17454	SLC39A11 (BC035631: "solute carrier family 39 (metal ion transporter), member 11")
chr2	136744476	136746174	1699	13	0.000119515	0.000985741	0	9.16764	DARS (BC107749: aspartyl-tRNA synthetase)
chr8	118140427	118142073	1647	17	0.000119515	0.000985741	0	9.16679	SLC30A8 (NM_173851: "solute carrier family 30 (zinc transporter), member 8")
chr6	119405433	119406732	1300	12	0.000119515	0.000985741	0	9.16329	FAM184A (NM_024581: "family with sequence similarity 184, member A")
chr6	1601529	1602695	1167	8	0.000119515	0.000985741	0	9.16195	CpG Islands (1601624..1602138)	FOXC1 (NM_001453: forkhead box C1)
chr15	73970118	73971681	1564	16	0.000119515	0.000985741	0	9.16133	CD276 (NM_025240: CD276 molecule)
chr1	227995336	227998255	2920	29	0.000119515	0.000985741	0	9.15944	MPN2 (BC130400: "protease, serine, 38")	PRSS38 (NM_183062: "protease, serine, 38")
chr12	53907722	53909432	1711	18	0.000119515	0.000985741	0	9.15372	NPFF (BC104234: neuropeptide FF-amide peptide precursor)
chr7	55082402	55084299	1898	20	0.000119515	0.000985741	0	9.14597	EGFR (BC094761: "epidermal growth factor receptor (erythroblastic leukemia viral (v-erb-b) oncogene homolog, avian)")
chr13	103426904	103428247	1344	10	0.000119515	0.000985741	0	9.13164	C13orf27 (BC015148: chromosome 13 open reading frame 27)
chr2	26698981	26700300	1320	12	0.000119515	0.000985741	0	9.13032	OTOF (BC156938: otoferlin)
chr2	152686896	152688711	1816	11	0.000119515	0.000985741	0	9.12735	ARL5A (BC001254: ADP-ribosylation factor-like 5A)
chr11	59585251	59586347	1097	12	0.000119515	0.000985741	0	9.11825	MRPL16 (BC001040: mitochondrial ribosomal protein L16)
chr3	11688245	11690081	1837	19	0.000119515	0.000985741	0	9.11606	VGLL4 (NM_001128219: vestigial like 4 (Drosophila))
chr1	12892460	12893868	1409	7	0.000119515	0.000985741	0	9.11408	PRAMEF11 (BC144426: PRAME family member 11)
chr19	9292910	9294757	1848	10	0.000119515	0.000985741	0	9.10886	OR7D2 (NM_175883: "olfactory receptor, family 7, subfamily D, member 2")
chr2	64744254	64745862	1609	15	0.000119515	0.000985741	0	9.10811	AFTPH (NM_203437: aftiphilin)
chr20	40185690	40187598	1909	20	0.000119515	0.000985741	0	9.10514	CHD6 (BC172397: chromodomain helicase DNA binding protein 6)
chr1	206947853	206949196	1344	11	0.000119515	0.000985741	0	9.10362	IL10 (BC104252: interleukin 10)
chr2	31642221	31644068	1848	19	0.000119515	0.000985741	0	9.09646	XDH (BC166696: xanthine dehydrogenase)
chrX	48273888	48275726	1839	14	0.000119515	0.000985741	0	9.09625	SSX4B (BC153138: "synovial sarcoma, X breakpoint 4B")	SSX4 (NM_175729: "synovial sarcoma, X breakpoint 4")	SSX4B (NM_001034832: "synovial sarcoma, X breakpoint 4B")	SSX4 (BC005325: "synovial sarcoma, X breakpoint 4B")
chr19	30097887	30099671	1785	13	0.000119515	0.000985741	0	9.09491	POP4 (NR_027368: "processing of precursor 4, ribonuclease P/MRP subunit (S. cerevisiae)")
chr3	98242219	98243452	1234	10	0.000119515	0.000985741	0	9.08746	GPR15 (BC101779: G protein-coupled receptor 15)	CLDND1 (BC001757: claudin domain containing 1)
chr3	183819005	183819920	916	7	0.000119515	0.000985741	0	9.07999	HTR3E (NM_182589: "5-hydroxytryptamine (serotonin) receptor 3, family member E")
chr9	107361584	107363354	1771	18	0.000119515	0.000985741	0	9.07409	OR13C5 (NM_001004482: "olfactory receptor, family 13, subfamily C, member 5")
chr2	231899169	231900915	1747	13	0.000119515	0.000985741	0	9.06652	C2orf72 (NM_001144994: chromosome 2 open reading frame 72)
chr19	53969077	53970370	1294	10	0.000119515	0.000985741	0	9.06607	ZNF813 (NM_001004301: zinc finger protein 813)
chr8	28247779	28249394	1616	12	0.000119515	0.000985741	0	9.06169	ZNF395 (BC001237: zinc finger protein 395)
chr2	139541342	139542846	1505	16	0.000119515	0.000985741	0	9.06097	NXPH2 (NM_007226: neurexophilin 2)
chr16	55789649	55791395	1747	18	0.000119515	0.000985741	0	9.05936	CES4 (NR_003276: carboxylesterase 4-like)
chr9	135801668	135803318	1651	12	0.000119515	0.000985741	0	9.05928	TSC1 (BC167824: tuberous sclerosis 1)
chr14	65932884	65934526	1643	9	0.000119515	0.000985741	0	9.05589	miRNA (hsa-mir-625: MI0003639)
chr13	24821961	24823511	1551	14	0.000119515	0.000985741	0	9.05069	SPATA13 (BC109290: spermatogenesis associated 13)
chr17	39553457	39555099	1643	14	0.000119515	0.000985741	0	9.04892	KRT31 (BC114468: keratin 31)
chr7	117857226	117859024	1799	19	0.000119515	0.000985741	0	9.04866	ANKRD7 (NM_019644: ankyrin repeat domain 7)
chr5	180459989	180461683	1695	15	0.000119515	0.000985741	0	9.04852	BTNL9 (NM_152547: butyrophilin-like 9)
chr11	484861	485581	721	8	0.000119515	0.000985741	0	9.04564	CpG Islands (484870..485620)
chr1	36016649	36018286	1638	12	0.000119515	0.000985741	0	9.04353	NCDN (NM_001014839: neurochondrin)
chr2	42998054	42999316	1263	10	0.000119515	0.000985741	0	9.03981	OXER1 (NM_148962: oxoeicosanoid (OXE) receptor 1)
chrX	15805663	15807557	1895	15	0.000119515	0.000985741	0	9.03935	ZRSR2 (NM_005089: "zinc finger (CCCH type), RNA-binding motif and serine/arginine rich 2")	INE2 (NR_002725: inactivation escape 2 (non-protein coding))
chr13	46680333	46682049	1717	18	0.000119515	0.000985741	0	9.02146	CPB2 (BC007057: carboxypeptidase B2 (plasma))
chr4	48133622	48134985	1364	11	0.000119515	0.000985741	0	9.02097	TXK (BC166632: TXK tyrosine kinase)
chr12	74927690	74929375	1686	15	0.000119515	0.000985741	0	9.01795	LOC552889 (NM_001136262: hypothetical protein LOC552889)
chr21	47333846	47334482	637	7	0.000119515	0.000985741	0	9.0134	CpG Islands (47333947..47334449)
chr19	56874654	56876352	1699	17	0.000119515	0.000985741	0	9.01317	ZNF542 (NR_003127: zinc finger protein 542)
chrX	48108594	48110425	1832	11	0.000119515	0.000985741	0	9.00817	SSX1 (NM_005635: "synovial sarcoma, X breakpoint 1")
chrY	9612962	9614663	1702	18	0.000119515	0.000985741	0	9.00475	TTTY1 (NR_001538: "testis-specific transcript, Y-linked 1 (non-protein coding)")	LOC100101116 (NR_003589: "testis-specific transcript, Y-linked 1-like")
chr6	42524071	42525193	1123	10	0.000119515	0.000985741	0	8.99822	UBR2 (NM_015255: ubiquitin protein ligase E3 component n-recognin 2)
chr20	58870844	58872241	1398	12	0.000119515	0.000985741	0	8.96763	miRNA (hsa-mir-646: MI0003661)
chr21	46520688	46521348	661	7	0.000119515	0.000985741	0	8.96681	CpG Islands (46520795..46521295)
chrX	134116961	134118073	1113	10	0.000119515	0.000985741	0	8.96143	LOC644538 (NM_001163438: hypothetical protein LOC644538)
chr16	8765986	8767779	1794	13	0.000119515	0.000985741	0	8.95369	ABAT (NM_020686: 4-aminobutyrate aminotransferase)
chr10	76910475	76911922	1448	10	0.000119515	0.000985741	0	8.92621	SAMD8 (BC146556: sterile alpha motif domain containing 8)
chr7	136550989	136552963	1975	15	0.000119515	0.000985741	0	8.92585	CHRM2 (NM_001006630: "cholinergic receptor, muscarinic 2")
chr17	62209175	62210221	1047	8	0.000119515	0.000985741	0	8.89277	ERN1 (BC130405: endoplasmic reticulum to nucleus signaling 1)
chr8	121830705	121832319	1615	17	0.000129474	0.000985741	0	8.89006	SNTB1 (BC098573: "syntrophin, beta 1 (dystrophin-associated protein A1, 59kDa, basic component 1)")
chr1	151348365	151351100	2736	21	0.000129474	0.000985741	0	8.88302	SELENBP1 (NM_003944: selenium binding protein 1)
chr1	35239390	35240758	1369	13	0.000129474	0.000985741	0	8.86788	GJB3 (NM_024009: "gap junction protein, beta 3, 31kDa")
chr13	91581065	91583515	2451	20	0.000129474	0.000985741	0	8.86362	LOC144776 (NR_027039: hypothetical protein LOC144776)
chr10	92977066	92978926	1861	14	0.000129474	0.000985741	0	8.86013	PCGF5 (NM_032373: polycomb group ring finger 5)
chr8	143910548	143911806	1259	11	0.000129474	0.000985741	0	8.84796	GML (NM_002066: glycosylphosphatidylinositol anchored molecule like protein)
chr3	195376915	195378691	1777	15	0.000129474	0.000985741	0	8.8364	SDHAP2 (NR_003265: "succinate dehydrogenase complex, subunit A, flavoprotein pseudogene 2")
chr4	83483818	83484888	1071	8	0.000139434	0.000985741	0	8.83133	FLJ12993 (BC147019: transmembrane protein 150C)	TMEM150C (NM_001080506: transmembrane protein 150C)
chr1	104193225	104194929	1705	18	0.000139434	0.000985741	0	8.83004	AMY1A (NM_001008221: "amylase, alpha 1A (salivary)")	AMY1C (NM_001008219: "amylase, alpha 1C (salivary)")	AMY1B (NM_001008218: "amylase, alpha 1B (salivary)")	AMY1A (BC063129: "amylase, alpha 1C (salivary)")	AMY1C (BC156580: "amylase, alpha 1C (salivary)")	AMY1A (BC069347: "amylase, alpha 1C (salivary)")	AMY1B (BC172291: "amylase, alpha 1B (salivary)")
chr2	25383947	25384749	803	9	0.000139434	0.000985741	0	8.82054	CpG Islands (25383939..25384763)
chr17	3500051	3501098	1048	10	0.000139434	0.000985741	0	8.80956	TRPV1 (BC132820: "transient receptor potential cation channel, subfamily V, member 1")
chrX	72097847	72099288	1442	14	0.000139434	0.000985741	0	8.8074	DMRTC1 (BC160151: DMRT-like family C1)	DMRTC1B (NM_001080851: DMRT-like family C1B)	DMRTC1 (NM_033053: DMRT-like family C1)
chrX	24335446	24337242	1797	19	0.000139434	0.000985741	0	8.80636	FAM48B2 (NM_001136233: "family with sequence similarity 48, member B2")
chr5	140597430	140600249	2820	23	0.000139434	0.000985741	0	8.78339	PCDHB14 (NM_018934: protocadherin beta 14)
chr5	140547935	140549461	1527	14	0.000139434	0.000985741	0	8.76551	PCDHB7 (NM_018940: protocadherin beta 7)	PCDHB8 (BC136801: protocadherin beta 8)
chr13	33152787	33154568	1782	12	0.000139434	0.000985741	0	8.76183	PDS5B (NM_015032: "PDS5, regulator of cohesion maintenance, homolog B (S. cerevisiae)")
chr9	80908497	80909786	1290	11	0.000139434	0.000985741	0	8.75932	PSAT1 (NM_021154: phosphoserine aminotransferase 1)
chr8	42248716	42250336	1621	15	0.000139434	0.000985741	0	8.75483	CpG Islands (42249055..42249849)	VDAC3 (NM_001135694: voltage-dependent anion channel 3)
chr3	113821934	113822550	617	7	0.000139434	0.000985741	0	8.73998	CpG Islands (113822136..113822414)
chr7	30792639	30794335	1697	15	0.000139434	0.000985741	0	8.73236	INMT (NM_006774: indolethylamine N-methyltransferase)
chr7	29866343	29867717	1375	12	0.000139434	0.000985741	0	8.72881	WIPF3 (NM_001080529: "WAS/WASL interacting protein family, member 3")
chr2	33655655	33657063	1409	13	0.000139434	0.000985741	0	8.71229	RASGRP3 (NM_170672: RAS guanyl releasing protein 3 (calcium and DAG-regulated))
chr9	27007298	27008860	1563	14	0.000139434	0.000985741	0	8.70386	LRRC19 (BC126156: leucine rich repeat containing 19)
chr6	144332495	144333881	1387	13	0.000139434	0.000985741	0	8.68228	PLAGL1 (NM_006718: pleiomorphic adenoma gene-like 1)	HYMAI (NR_002768: hydatidiform mole associated and imprinted (non-protein coding))
chr19	40928888	40929966	1079	8	0.000149393	0.000985741	0	8.67177	SERTAD1 (BC002670: SERTA domain containing 1)
chr10	75014329	75015346	1018	6	0.000149393	0.000985741	0	8.66672	DNAJC9 (BC136507: "DnaJ (Hsp40) homolog, subfamily C, member 9")	MRPS16 (BC021106: mitochondrial ribosomal protein S16)
chr16	20454849	20455916	1068	9	0.000169313	0.000985741	0	8.64567	ACSM2A (NM_001010845: acyl-CoA synthetase medium-chain family member 2A)
chr22	25348857	25349685	829	9	0.000169313	0.000985741	0	8.63651	CpG Islands (25348151..25349744)
chr9	138628049	138628669	621	7	0.000169313	0.000985741	0	8.60272	CpG Islands (138628082..138628730)
chr16	15484800	15485768	969	7	0.000169313	0.000985741	0	8.60128	MPV17L (NM_173803: MPV17 mitochondrial membrane protein-like)
chr17	39555529	39556851	1323	14	0.000169313	0.000985741	0	8.60112	KRT31 (BC114468: keratin 31)
chr11	119039453	119040373	921	10	0.000169313	0.000985741	0	8.58243	CpG Islands (119039429..119039944)	NLRX1 (NM_024618: NLR family member X1)
chr10	46625533	46627153	1621	17	0.000169313	0.000985741	0	8.58211	PTPN20A (BC093750: "protein tyrosine phosphatase, non-receptor type 20A")	PTPN20B (NM_001042357: "protein tyrosine phosphatase, non-receptor type 20B")	PTPN20A (NM_001042389: "protein tyrosine phosphatase, non-receptor type 20A")
chr2	74876353	74878055	1703	15	0.000169313	0.000985741	0	8.58201	SEMA4F (NM_004263: "sema domain, immunoglobulin domain (Ig), transmembrane domain (TM) and short cytoplasmic domain, (semaphorin) 4F")	C2orf65 (NM_138804: chromosome 2 open reading frame 65)
chr2	232577097	232577912	816	7	0.000169313	0.000985741	0	8.58081	miRNA (hsa-mir-1244: MI0006379)
chr12	64066994	64068689	1696	17	0.000169313	0.000985741	0	8.57557	DPY19L2 (NM_173812: dpy-19-like 2 (C. elegans))
chr5	65434029	65435672	1644	15	0.000169313	0.000985741	0	8.57011	SFRS12 (NM_001077199: "splicing factor, arginine/serine-rich 12")
chr12	58168267	58169496	1230	9	0.000169313	0.000985741	0	8.5676	FAM119B (NM_015433: "family with sequence similarity 119, member B")	TSFM (NM_005726: "Ts translation elongation factor, mitochondrial")	CYP27B1 (BC136386: "cytochrome P450, family 27, subfamily B, polypeptide 1")	METTL1 (BC000550: methyltransferase like 1)
chr2	187454129	187455325	1197	13	0.000169313	0.000985741	0	8.56278	CpG Islands (187454399..187455349)	ITGAV (NM_002210: "integrin, alpha V (vitronectin receptor, alpha polypeptide, antigen CD51)")
chrY	2712008	2713214	1207	13	0.000169313	0.000985741	0	8.5606	RPS4Y1 (NM_001008: "ribosomal protein S4, Y-linked 1")
chr8	90915920	90917080	1161	10	0.000169313	0.000985741	0	8.55387	OSGIN2 (NM_004337: oxidative stress induced growth inhibitor family member 2)
chr3	69927666	69929390	1725	18	0.000169313	0.000985741	0	8.54455	MITF (NM_198178: microphthalmia-associated transcription factor)
chr5	17210501	17212084	1584	14	0.000169313	0.000985741	0	8.5422	BASP1 (NM_006317: "brain abundant, membrane attached signal protein 1")
chr8	25044175	25045297	1123	9	0.000169313	0.000985741	0	8.54047	DOCK5 (NM_024940: dedicator of cytokinesis 5)
chr16	12139846	12141364	1519	15	0.000179272	0.000985741	0	8.53497	SNX29 (NM_001080530: sorting nexin 29)
chrX	147061843	147063458	1616	14	0.000179272	0.000985741	0	8.53003	CpG Islands (147062671..147062917)	FMR1NB (NM_152578: fragile X mental retardation 1 neighbor)
chr8	6422788	6424482	1695	17	0.000179272	0.000985741	0	8.52689	CpG Islands (6424215..6424888)	ANGPT2 (BC126202: angiopoietin 2)
chr10	71913390	71914205	816	9	0.000179272	0.000985741	0	8.51817	TYSND1 (BC030242: trypsin domain containing 1)
chr3	55527471	55529201	1731	14	0.000179272	0.000985741	0	8.49278	WNT5A (NM_003392: "wingless-type MMTV integration site family, member 5A")
chr8	128740529	128741993	1465	14	0.000179272	0.000985741	0	8.48378	MYC (NM_002467: v-myc myelocytomatosis viral oncogene homolog (avian))
chr14	64314871	64316193	1323	14	0.000179272	0.000985741	0	8.48358	SYNE2 (NM_182914: "spectrin repeat containing, nuclear envelope 2")
chr13	19917524	19918619	1096	7	0.000179272	0.000985741	0	8.48219	CpG Islands (19918585..19919221)	LOC100101938 (NR_027248: ankyrin repeat domain 26 pseudogene)
chrX	47690665	47691923	1259	10	0.000179272	0.000985741	0	8.48083	ZNF81 (NM_007137: zinc finger protein 81)
chr1	40048634	40050180	1547	13	0.000179272	0.000985741	0	8.47935	PABPC4 (BC065540: "poly(A) binding protein, cytoplasmic 4 (inducible form)")
chr8	11992115	11993853	1739	15	0.000179272	0.000985741	0	8.47842	LOC392196 (NR_003275: deubiquitinating enzyme 3 pseudogene)	USP17L2 (NM_201402: ubiquitin specific peptidase 17-like 2)	DUB3 (BC157073: ubiquitin specific peptidase 17-like 2)
chrX	37864324	37865824	1501	16	0.000179272	0.000985741	0	8.47233	SYTL5 (NM_138780: synaptotagmin-like 5)
chr17	74707958	74709659	1702	11	0.000179272	0.000985741	0	8.46979	MXRA7 (NM_198530: matrix-remodelling associated 7)
chr7	7576478	7578406	1929	20	0.000179272	0.000985741	0	8.46863	COL28A1 (BC136892: "collagen, type XXVIII, alpha 1")
chr19	40021481	40023279	1799	16	0.000179272	0.000985741	0	8.45629	CpG Islands (40022952..40023667)	EID2B (NM_152361: EP300 interacting inhibitor of differentiation 2B)
chr1	16690435	16691667	1233	8	0.000179272	0.000985741	0	8.4539	C1orf144 (NM_015609: chromosome 1 open reading frame 144)
chr13	95362955	95364688	1734	18	0.000179272	0.000985741	0	8.45094	CpG Islands (95363152..95366051)	SOX21 (BC111584: SRY (sex determining region Y)-box 21)
chr1	104242328	104243954	1627	17	0.000179272	0.000985741	0	8.44734	AMY1C (BC156580: "amylase, alpha 1C (salivary)")	AMY1A (BC069347: "amylase, alpha 1C (salivary)")	AMY1B (BC172291: "amylase, alpha 1B (salivary)")	AMY1A (BC132995: "amylase, alpha 1C (salivary)")	AMY1B (NM_001008218: "amylase, alpha 1B (salivary)")	AMY1C (NM_001008219: "amylase, alpha 1C (salivary)")	AMY1A (NM_004038: "amylase, alpha 1A (salivary)")
chr17	71190882	71192058	1177	8	0.000179272	0.000985741	0	8.44521	COG1 (BC047465: component of oligomeric golgi complex 1)
chr20	18545585	18547285	1701	13	0.000179272	0.000985741	0	8.44443	LOC388789 (NR_015432: hypothetical LOC388789)
chr22	50738105	50738931	827	9	0.000179272	0.000985741	0	8.43233	CpG Islands (50737809..50738961)
chr2	73870946	73872422	1477	14	0.000179272	0.000985741	0	8.43122	ALMS1P (NR_003683: Alstrom syndrome 1 pseudogene)	NAT8 (BC012626: "N-acetyltransferase 8 (GCN5-related, putative)")
chr2	68956575	68958019	1445	13	0.000179272	0.000985741	0	8.43058	ARHGAP25 (NM_001007231: Rho GTPase activating protein 25)
chr9	95050798	95052518	1721	15	0.000179272	0.000985741	0	8.43033	IARS (BC065552: isoleucyl-tRNA synthetase)	SNORA84 (NR_003704: "small nucleolar RNA, H/ACA box 84")
chr16	21220461	21222222	1762	13	0.000179272	0.000985741	0	8.42919	ZP2 (NM_003460: zona pellucida glycoprotein 2 (sperm receptor))
chr9	138387040	138388442	1403	13	0.000179272	0.000985741	0	8.42877	MRPS2 (NM_016034: mitochondrial ribosomal protein S2)
chr1	53701484	53702526	1043	11	0.000189232	0.000985741	0	8.42131	MAGOH (BC018211: "mago-nashi homolog, proliferation-associated (Drosophila)")
chr17	58756157	58757868	1712	12	0.000189232	0.000985741	0	8.4174	BCAS3 (NM_017679: breast carcinoma amplified sequence 3)
chr11	573148	574330	1183	10	0.000189232	0.000985741	0	8.41727	miRNA (hsa-mir-210: MI0000286)	PHRF1 (NM_020901: PHD and ring finger domains 1)	LOC143666 (NR_026967: hypothetical protein LOC143666)
chr10	52015510	52016324	815	9	0.000189232	0.000985741	0	8.41488	ASAH2 (BC107105: N-acylsphingosine amidohydrolase (non-lysosomal ceramidase) 2)
chr17	32695712	32697428	1717	18	0.000189232	0.000985741	0	8.41254	CCL1 (BC105073: chemokine (C-C motif) ligand 1)
chr19	11622460	11624044	1585	9	0.000189232	0.000985741	0	8.41141	ZNF653 (BC014187: zinc finger protein 653)
chr17	39628297	39630376	2080	15	0.000189232	0.000985741	0	8.41082	KRT32 (BC148740: keratin 32)
chr1	115216412	115218218	1807	19	0.000189232	0.000985741	0	8.41004	DENND2C (NM_198459: DENN/MADD domain containing 2C)
chr7	151097170	151098766	1597	14	0.000189232	0.000985741	0	8.40832	WDR86 (BC107125: WD repeat domain 86)
chr9	32385806	32387010	1205	13	0.000189232	0.000985741	0	8.40641	ACO1 (NM_002197: "aconitase 1, soluble")
chr5	80526621	80528165	1545	16	0.000189232	0.000985741	0	8.4047	CKMT2 (NM_001099735: "creatine kinase, mitochondrial 2 (sarcomeric)")
chrX	153099795	153101205	1411	12	0.000189232	0.000985741	0	8.40038	PDZD4 (BC143459: PDZ domain containing 4)
chr4	111782493	111784451	1959	18	0.000189232	0.000985741	0	8.39705	miRNA (hsa-mir-297: MI0005775)
chr16	24855526	24857092	1567	13	0.000199191	0.000985741	0	8.39684	SLC5A11 (BC049385: "solute carrier family 5 (sodium/glucose cotransporter), member 11")
chr13	57743642	57744471	830	9	0.000199191	0.000985741	0	8.39622	PRR20C (NM_001130405: proline rich 20C)	PRR20A (NM_198441: proline rich 20A)	PRR20E (NM_001130407: proline rich 20E)	PRR20B (NM_001130404: proline rich 20B)	PRR20D (NM_001130406: proline rich 20D)	PRR20 (BC120931: proline rich 20E)
chrX	15618315	15619936	1622	14	0.000199191	0.000985741	0	8.3943	ACE2 (BC039902: angiotensin I converting enzyme (peptidyl-dipeptidase A) 2)
chr5	41917870	41919315	1446	15	0.000199191	0.000985741	0	8.39109	FBXO4 (NM_033484: F-box protein 4)
chr21	27548693	27549979	1287	11	0.000199191	0.000985741	0	8.38998	APP (BC065529: amyloid beta (A4) precursor protein)
chr10	120361246	120362864	1619	14	0.000199191	0.000985741	0	8.38807	PRLHR (BC101490: prolactin releasing hormone receptor)
chr7	1587107	1587735	629	7	0.000199191	0.000985741	0	8.38554	CpG Islands (1587240..1587693)
chr11	111950347	111951648	1302	11	0.000199191	0.000985741	0	8.37551	SDHD (NM_003002: "succinate dehydrogenase complex, subunit D, integral membrane protein")	PIH1D2 (BC019238: PIH1 domain containing 2)
chr12	89744777	89746287	1511	16	0.000199191	0.000985741	0	8.37323	CpG Islands (89745168..89748144)	DUSP6 (BC003143: dual specificity phosphatase 6)
chr10	99702329	99703832	1504	13	0.000199191	0.000985741	0	8.36953	CRTAC1 (BC034245: cartilage acidic protein 1)
chr2	220348963	220349765	803	9	0.000199191	0.000985741	0	8.36565	CpG Islands (220348955..220349784)
chr11	78287613	78289172	1560	13	0.000199191	0.000985741	0	8.36221	NARS2 (BC007800: "asparaginyl-tRNA synthetase 2, mitochondrial (putative)")
chr12	49082377	49084219	1843	19	0.000199191	0.000985741	0	8.35716	C12orf41 (BC013900: chromosome 12 open reading frame 41)	LOC144438 (NR_024266: hypothetical LOC144438)
chr21	32208363	32209855	1493	13	0.000199191	0.000985741	0	8.35126	KRTAP7-1 (NM_181606: keratin associated protein 7-1)
chr7	75119507	75120808	1302	8	0.000199191	0.000985741	0	8.35019	SPDYE5 (NM_001099435: speedy homolog E5 (Xenopus laevis))	POM121C (NM_001099415: POM121 membrane glycoprotein C)
chr17	79415278	79415916	639	7	0.000199191	0.000985741	0	8.34535	CpG Islands (79415492..79415783)
chr1	111996218	111997735	1518	14	0.000199191	0.000985741	0	8.34514	WDR77 (NM_024102: WD repeat domain 77)
chr3	112692800	112694581	1782	17	0.000199191	0.000985741	0	8.34258	CD200R1 (BC069661: CD200 receptor 1)
chr9	111702929	111704516	1588	16	0.000199191	0.000985741	0	8.34189	IKBKAP (BC033094: "inhibitor of kappa light polypeptide gene enhancer in B-cells, kinase complex-associated protein")
chr5	75694576	75695983	1408	14	0.000199191	0.000985741	0	8.34162	IQGAP2 (NM_006633: IQ motif containing GTPase activating protein 2)
chr17	11498436	11499856	1421	15	0.000209151	0.000985741	0	8.33452	DNAH9 (NM_001372: "dynein, axonemal, heavy chain 9")
chrX	134302964	134303788	825	9	0.000209151	0.000985741	0	8.33341	CXorf48 (BC020662: chromosome X open reading frame 48)
chr1	46158429	46160008	1580	15	0.000209151	0.000985741	0	8.33176	TMEM69 (BC039718: transmembrane protein 69)	GPBP1L1 (NM_021639: GC-rich promoter binding protein 1-like 1)
chr2	107002772	107004278	1507	16	0.000209151	0.000985741	0	8.33104	PLGLA (NR_003506: plasminogen-like A)
chr7	99641678	99642857	1180	9	0.000209151	0.000985741	0	8.32731	ZSCAN21 (NM_145914: zinc finger and SCAN domain containing 21)
chr10	61470889	61472261	1373	12	0.000209151	0.000985741	0	8.32425	SLC16A9 (NM_194298: "solute carrier family 16, member 9 (monocarboxylic acid transporter 9)")
chr5	134873557	134874875	1319	14	0.000209151	0.000985741	0	8.32252	NEUROG1 (NM_006161: neurogenin 1)
chr17	39258247	39259985	1739	18	0.000209151	0.000985741	0	8.32236	KRTAP4-9 (NM_001146041: keratin associated protein 4-9)	KRTAP4-8 (NM_031960: keratin associated protein 4-8)
chr18	51755144	51756766	1623	15	0.000209151	0.000985741	0	8.3215	SNORA37 (NR_002970: "small nucleolar RNA, H/ACA box 37")	MBD2 (BC032638: methyl-CpG binding domain protein 2)
chr3	121971478	121972893	1416	12	0.000209151	0.000985741	0	8.31731	CASR (BC104999: calcium-sensing receptor)
chr8	9587197	9589012	1816	13	0.000209151	0.000985741	0	8.31614	miRNA (hsa-mir-597: MI0003609)
chr11	57012009	57012913	905	10	0.000209151	0.000985741	0	8.31608	APLNR (NM_005161: apelin receptor)
chr7	133807682	133809898	2217	23	0.000209151	0.000985741	0	8.31602	LRGUK (BC104899: leucine-rich repeats and guanylate kinase domain containing)
chr12	42987665	42989290	1626	17	0.000209151	0.000985741	0	8.31516	PRICKLE1 (BC114940: prickle homolog 1 (Drosophila))
chr3	161206609	161207757	1149	11	0.000209151	0.000985741	0	8.30539	OTOL1 (NM_001080440: otolin-1)
chr8	63882419	63883810	1392	13	0.000209151	0.000985741	0	8.30385	LOC643763 (NR_027378: hypothetical LOC643763)
chr16	32166392	32168302	1911	15	0.000209151	0.000985741	0	8.29653	HERC2P4 (NR_002827: hect domain and RLD 2 pseudogene 4)
chr20	29994084	29995274	1191	9	0.000209151	0.000985741	0	8.29552	DEFB121 (NM_001011878: "defensin, beta 121")
chr7	102923996	102925520	1525	16	0.000209151	0.000985741	0	8.29484	DPY19L2P2 (NR_003561: dpy-19-like 2 pseudogene 2 (C. elegans))
chr9	99544918	99546610	1693	16	0.000209151	0.000985741	0	8.29168	ZNF510 (NM_014930: zinc finger protein 510)
chr15	89627324	89629053	1730	15	0.000209151	0.000985741	0	8.28755	ABHD2 (NM_152924: abhydrolase domain containing 2)
chr3	73111084	73112419	1336	14	0.000209151	0.000985741	0	8.28755	FLJ10213 (NM_018029: hypothetical protein FLJ10213)
chr20	19188377	19189627	1251	11	0.000209151	0.000985741	0	8.28624	SLC24A3 (NM_020689: "solute carrier family 24 (sodium/potassium/calcium exchanger), member 3")
chr9	102578175	102579904	1730	16	0.000209151	0.000985741	0	8.27891	NR4A3 (NM_006981: "nuclear receptor subfamily 4, group A, member 3")
chr2	120519660	120520476	817	9	0.000209151	0.000985741	0	8.2693	PTPN4 (NM_002830: "protein tyrosine phosphatase, non-receptor type 4 (megakaryocyte)")
chr16	70200076	70201184	1109	9	0.000209151	0.000985741	0	8.26775	CLEC18C (NM_173619: "C-type lectin domain family 18, member C")
chr13	74710782	74712196	1415	11	0.000209151	0.000985741	0	8.2674	KLF12 (NM_007249: Kruppel-like factor 12)
chr19	51668846	51669976	1131	9	0.000209151	0.000985741	0	8.26325	SIGLECP3 (NR_002804: "sialic acid binding Ig-like lectin, pseudogene 3")
chr9	136131016	136131834	819	9	0.000209151	0.000985741	0	8.26195	CpG Islands (136131001..136131831)
chr15	45800584	45802063	1480	13	0.000209151	0.000985741	0	8.26179	C15orf21 (NR_022014: Dresden prostate cancer 2)
chr5	115414428	115415844	1417	15	0.000209151	0.000985741	0	8.25742	COMMD10 (NM_016144: COMM domain containing 10)
chrX	136647576	136649354	1779	18	0.000209151	0.000985741	0	8.25441	CpG Islands (136647526..136650178)	ZIC3 (NM_003413: "Zic family member 3 (odd-paired homolog, Drosophila)")
chr15	55564173	55565663	1491	11	0.000209151	0.000985741	0	8.25431	RAB27A (NM_183234: "RAB27A, member RAS oncogene family")
chr1	67273246	67274640	1395	11	0.000209151	0.000985741	0	8.24724	INSL5 (BC101646: insulin-like 5)
chr13	57727068	57729340	2273	23	0.000209151	0.000985741	0	8.23487	CpG Islands (57728114..57728447)	PRR20C (NM_001130405: proline rich 20C)	PRR20A (NM_198441: proline rich 20A)	PRR20E (NM_001130407: proline rich 20E)	PRR20B (NM_001130404: proline rich 20B)	PRR20D (NM_001130406: proline rich 20D)	PRR20 (BC120931: proline rich 20E)	PRR20C (NM_001130405: proline rich 20C)	PRR20A (NM_198441: proline rich 20A)	PRR20E (NM_001130407: proline rich 20E)	PRR20B (NM_001130404: proline rich 20B)	PRR20D (NM_001130406: proline rich 20D)	PRR20 (BC120931: proline rich 20E)
chr11	1622954	1624894	1941	20	0.000209151	0.000985741	0	8.23024	KRTAP5-2 (BC146601: keratin associated protein 5-2)
chr12	72143840	72145666	1827	14	0.000209151	0.000985741	0	8.23006	RAB21 (BC021901: "RAB21, member RAS oncogene family")
chr6	43251487	43252763	1277	8	0.000209151	0.000985741	0	8.22721	CpG Islands (43251671..43252018)	CpG Islands (43252734..43253476)
chr19	47333025	47334204	1180	9	0.000209151	0.000985741	0	8.22489	SNAR-E (NR_024258: small ILF3/NF90-associated RNA E)
chr1	151779056	151780753	1698	18	0.000209151	0.000985741	0	8.22384	LINGO4 (BC137220: leucine rich repeat and Ig domain containing 4)
chr12	15040943	15042747	1805	19	0.000209151	0.000985741	0	8.22383	MGP (BC070314: matrix Gla protein)
chr14	23528633	23529674	1042	6	0.00021911	0.000985741	0	8.21933	CDH24 (BC172574: "cadherin 24, type 2")
chrX	75394732	75395852	1121	12	0.00021911	0.000985741	0	8.21741	CXorf26 (NM_016500: chromosome X open reading frame 26)
chr6	11786108	11787238	1131	12	0.00022907	0.000985741	0	8.20947	C6orf105 (BC007011: chromosome 6 open reading frame 105)
chr14	22010976	22012320	1345	14	0.00022907	0.000985741	0	8.20912	SALL2 (BC136528: sal-like 2 (Drosophila))
chr22	50656429	50657593	1165	10	0.00022907	0.000985741	0	8.20841	CpG Islands (50656508..50657020)	CpG Islands (50657480..50657937)
chr16	22391646	22393169	1524	15	0.00022907	0.000985741	0	8.2061	CDR2 (BC017503: "cerebellar degeneration-related protein 2, 62kDa")
chr1	120047088	120049860	2773	25	0.00022907	0.000985741	0	8.20196	HSD3B1 (NM_000862: "hydroxy-delta-5-steroid dehydrogenase, 3 beta- and steroid delta-isomerase 1")
chr6	166583540	166584864	1325	14	0.00022907	0.000985741	0	8.2016	T (BC098425: "T, brachyury homolog (mouse)")
chr2	96152544	96153951	1408	13	0.00022907	0.000985741	0	8.20087	TRIM43B (NM_001164464: tripartite motif-containing 43B)
chrX	48238738	48240393	1656	13	0.00022907	0.000985741	0	8.18644	SSX4 (NM_175729: "synovial sarcoma, X breakpoint 4")	SSX4B (NM_001034832: "synovial sarcoma, X breakpoint 4B")	SSX4 (BC005325: "synovial sarcoma, X breakpoint 4B")	SSX4B (BC137395: "synovial sarcoma, X breakpoint 4B")
chr7	146468793	146470397	1605	14	0.00022907	0.000985741	0	8.18418	CNTNAP2 (BC093780: contactin associated protein-like 2)
chr1	39388411	39389902	1492	12	0.00022907	0.000985741	0	8.18306	RHBDL2 (BC137108: "rhomboid, veinlet-like 2 (Drosophila)")
chr19	1081294	1082692	1399	9	0.00022907	0.000985741	0	8.1819	CpG Islands (1079682..1081937)	CpG Islands (1082576..1083430)
chr3	138949603	138951076	1474	15	0.00022907	0.000985741	0	8.18147	PISRT1 (NR_027070: polled intersex syndrome regulated transcript 1 (non-protein coding RNA))
chr20	35888326	35889897	1572	15	0.00022907	0.000985741	0	8.17913	GHRH (NM_021081: growth hormone releasing hormone)
chr17	48416299	48418076	1778	16	0.00022907	0.000985741	0	8.16965	XYLT2 (NM_022167: xylosyltransferase II)
chr3	193099680	193101200	1521	16	0.00022907	0.000985741	0	8.1694	ATP13A5 (NM_198505: ATPase type 13A5)
chr19	15113640	15115023	1384	8	0.00022907	0.000985741	0	8.16855	CCDC105 (NM_173482: coiled-coil domain containing 105)
chr7	158627414	158629029	1616	12	0.00022907	0.000985741	0	8.16669	ESYT2 (NM_020728: extended synaptotagmin-like protein 2)
chr3	6902086	6903895	1810	19	0.00022907	0.000985741	0	8.1628	CpG Islands (6902823..6903516)	GRM7 (NM_181874: "glutamate receptor, metabotropic 7")
chr12	48751540	48752660	1121	12	0.00022907	0.000985741	0	8.15739	ZNF641 (NM_152320: zinc finger protein 641)
chr4	9775996	9777374	1379	13	0.00022907	0.000985741	0	8.15569	DRD5 (NM_000798: dopamine receptor D5)
chr1	104287461	104289067	1607	17	0.00022907	0.000985741	0	8.15506	AMY1A (NM_001008221: "amylase, alpha 1A (salivary)")	AMY1C (NM_001008219: "amylase, alpha 1C (salivary)")	AMY1B (NM_001008218: "amylase, alpha 1B (salivary)")	AMY1A (BC063129: "amylase, alpha 1C (salivary)")	AMY1C (BC156580: "amylase, alpha 1C (salivary)")	AMY1A (BC069463: "amylase, alpha 1C (salivary)")	AMY1B (BC172291: "amylase, alpha 1B (salivary)")
chr21	30674995	30676746	1752	16	0.00022907	0.000985741	0	8.15289	BACH1 (NR_027655: "BTB and CNC homology 1, basic leucine zipper transcription factor 1")
chr22	20483920	20484742	823	9	0.00022907	0.000985741	0	8.15116	CpG Islands (20483627..20484805)
chr11	85957629	85959225	1597	17	0.00022907	0.000985741	0	8.151	EED (NM_003797: embryonic ectoderm development)
chr19	53293762	53295370	1609	14	0.00022907	0.000985741	0	8.14803	ZNF600 (NM_198457: zinc finger protein 600)
chr1	36769446	36770954	1509	16	0.00022907	0.000985741	0	8.14519	C1orf113 (NM_001162530: chromosome 1 open reading frame 113)
chr18	54338969	54340745	1777	18	0.00022907	0.000985741	0	8.14372	WDR7 (BC131558: WD repeat domain 7)
chr1	186412629	186414139	1511	16	0.00022907	0.000985741	0	8.14353	PDC (BC153182: phosducin)
chr10	95244199	95246179	1981	14	0.00022907	0.000985741	0	8.1433	MYOF (BC052617: myoferlin)
chr3	183271799	183273270	1472	13	0.00022907	0.000985741	0	8.14262	KLHL6 (BC032348: kelch-like 6 (Drosophila))
chr1	211672557	211673875	1319	11	0.00022907	0.000985741	0	8.13694	RD3 (BC065541: retinal degeneration 3)
chr10	60468544	60470160	1617	16	0.00022907	0.000985741	0	8.13679	LOC728640 (NR_027508: "family with sequence similarity 133, member B pseudogene")
chr8	118144975	118146573	1599	17	0.00022907	0.000985741	0	8.13096	SLC30A8 (NM_173851: "solute carrier family 30 (zinc transporter), member 8")
chr19	31210356	31210976	621	7	0.00022907	0.000985741	0	8.12926	CpG Islands (31210517..31210884)
chr16	22386942	22388442	1501	12	0.00022907	0.000985741	0	8.12888	CDR2 (BC017503: "cerebellar degeneration-related protein 2, 62kDa")
chr19	55243005	55245394	2390	20	0.00022907	0.000985741	0	8.12676	KIR2DL3 (NM_015868: "killer cell immunoglobulin-like receptor, two domains, long cytoplasmic tail, 3")
chr9	136024462	136025297	836	9	0.00022907	0.000985741	0	8.12628	CpG Islands (136024223..136025112)	RALGDS (NM_001042368: ral guanine nucleotide dissociation stimulator)
chr9	113759539	113760977	1439	15	0.00022907	0.000985741	0	8.12623	LPAR1 (BC030615: lysophosphatidic acid receptor 1)
chr1	67782812	67784526	1715	18	0.000239029	0.000985741	0	8.12595	IL12RB2 (BC104772: "interleukin 12 receptor, beta 2")
chr19	19654779	19656280	1502	16	0.000239029	0.000985741	0	8.12395	CpG Islands (19654767..19656818)
chr19_GL000209R	97048	99606	2559	22	0.000239029	0.000985741	0	8.12318	KIR2DS5 (NM_014513: "killer cell immunoglobulin-like receptor, two domains, short cytoplasmic tail, 5")	KIR2DS3 (NM_012313: "killer cell immunoglobulin-like receptor, two domains, short cytoplasmic tail, 3")	KIR2DS5 (BC160061: "killer cell immunoglobulin-like receptor, two domains, short cytoplasmic tail, 5")	KIR2DS3 (BC156608: "killer cell immunoglobulin-like receptor, two domains, short cytoplasmic tail, 3")
chr2	137180916	137181437	522	6	0.000239029	0.000985741	0	8.11761	CpG Islands (137181061..137181301)
chr8	9409308	9410934	1627	17	0.000239029	0.000985741	0	8.11677	TNKS (BC098394: "tankyrase, TRF1-interacting ankyrin-related ADP-ribose polymerase")
chr9	99687487	99689327	1841	17	0.000239029	0.000985741	0	8.1142	CpG Islands (99687155..99687587)	FAM22G (NM_001045477: "family with sequence similarity 22, member G")
chr3	15541724	15543542	1819	19	0.000239029	0.000985741	0	8.11393	COLQ (NM_080538: collagen-like tail subunit (single strand of homotrimer) of asymmetric acetylcholinesterase)
chr11	68287380	68288626	1247	11	0.000239029	0.000985741	0	8.11268	SAPS3 (BC105934: "SAPS domain family, member 3")
chr11	49232084	49233425	1342	13	0.000239029	0.000985741	0	8.11154	FOLH1 (BC025672: folate hydrolase (prostate-specific membrane antigen) 1)
chr2	99230545	99231975	1431	15	0.000239029	0.000985741	0	8.10938	C2orf64 (NM_001008215: chromosome 2 open reading frame 64)
chr13	76057007	76058606	1600	14	0.000239029	0.000985741	0	8.10867	TBC1D4 (BC151239: "TBC1 domain family, member 4")
chr9	19105020	19106570	1551	10	0.000239029	0.000985741	0	8.10807	FAM29A (BC113981: "HAUS augmin-like complex, subunit 6")	HAUS6 (NM_017645: "HAUS augmin-like complex, subunit 6")
chr6	2910325	2911542	1218	10	0.000239029	0.000985741	0	8.10596	SERPINB9 (BC002538: "serpin peptidase inhibitor, clade B (ovalbumin), member 9")
chrX	21681686	21683352	1667	17	0.000239029	0.000985741	0	8.10551	KLHL34 (BC109031: kelch-like 34 (Drosophila))
chr7	131247853	131249055	1203	13	0.000239029	0.000985741	0	8.10523	PODXL (BC093730: podocalyxin-like)
chr1	16299497	16300315	819	9	0.000239029	0.000985741	0	8.10494	ZBTB17 (BC126163: zinc finger and BTB domain containing 17)
chr17	61997451	61999057	1607	11	0.000239029	0.000985741	0	8.10095	GH1 (BC075012: growth hormone 1)
chr8	37963727	37965295	1569	13	0.000239029	0.000985741	0	8.09999	ASH2L (NM_004674: "ash2 (absent, small, or homeotic)-like (Drosophila)")
chr3	122097962	122099458	1497	16	0.000239029	0.000985741	0	8.09992	FAM162A (NM_014367: "family with sequence similarity 162, member A")	CCDC58 (NM_001017928: coiled-coil domain containing 58)
chr11	86086246	86087648	1403	14	0.000239029	0.000985741	0	8.09909	CCDC81 (NM_021827: coiled-coil domain containing 81)
chr18	77171340	77172192	853	9	0.000239029	0.000985741	0	8.09825	CpG Islands (77170427..77171445)	CpG Islands (77171704..77172118)
chr12	75725851	75727051	1201	12	0.000239029	0.000985741	0	8.09722	GLIPR1L1 (NM_152779: GLI pathogenesis-related 1 like 1)	CAPS2 (NM_032606: calcyphosine 2)
chr10	6625527	6627170	1644	17	0.000239029	0.000985741	0	8.09653	PRKCQ (NM_006257: "protein kinase C, theta")
chr18	9882608	9884295	1688	16	0.000239029	0.000985741	0	8.09188	TXNDC2 (NM_001098529: thioredoxin domain containing 2 (spermatozoa))
chr3	46063954	46065474	1521	16	0.000239029	0.000985741	0	8.0905	XCR1 (BC069075: chemokine (C motif) receptor 1)
chr12	22773462	22774786	1325	14	0.000239029	0.000985741	0	8.09003	ETNK1 (NM_001039481: ethanolamine kinase 1)
chr5	42425507	42427023	1517	16	0.000239029	0.000985741	0	8.08971	GHR (NM_000163: growth hormone receptor)
chr18	55094834	55095743	910	10	0.000239029	0.000985741	0	8.08969	CpG Islands (55094825..55096310)	ONECUT2 (NM_004852: one cut homeobox 2)
chr5	156594221	156595539	1319	12	0.000239029	0.000985741	0	8.08644	FAM71B (BC025397: "family with sequence similarity 71, member B")
chr17	15174783	15176103	1321	14	0.000239029	0.000985741	0	8.08625	PMP22 (BC091499: peripheral myelin protein 22)
chrX	52643995	52645594	1600	10	0.000239029	0.000985741	0	8.08528	SSX8 (NR_027250: "synovial sarcoma, X breakpoint 8")
chr21	32418035	32418555	521	6	0.000239029	0.000985741	0	8.08203	KRTAP19-8 (NM_001099219: keratin associated protein 19-8)
chr2	74154390	74155837	1448	13	0.000239029	0.000985741	0	8.08082	DGUOK (NM_080918: deoxyguanosine kinase)
chr16	34715558	34717114	1557	16	0.000239029	0.000985741	0	8.08048	LOC146481 (NR_026980: FSHD region gene 2 family member pseudogene)
chr12	48571278	48572957	1680	17	0.000239029	0.000985741	0	8.0803	C12orf68 (NM_001013635: chromosome 12 open reading frame 68)
chr10	128081045	128083649	2605	23	0.000239029	0.000985741	0	8.08002	ADAM12 (BC060804: ADAM metallopeptidase domain 12)
chr8	38614425	38615228	804	9	0.000239029	0.000985741	0	8.07403	CpG Islands (38614414..38615236)
chr6	36843258	36844750	1493	14	0.000239029	0.000985741	0	8.07305	PPIL1 (BC003048: peptidylprolyl isomerase (cyclophilin)-like 1)
chr19	52415406	52416231	826	9	0.000239029	0.000985741	0	8.07281	ZNF649 (NM_023074: zinc finger protein 649)
chr10	31320999	31322412	1414	12	0.000239029	0.000985741	0	8.07243	CpG Islands (31320483..31321553)	ZNF438 (NR_026560: zinc finger protein 438)
chr19	7934053	7934873	821	9	0.000239029	0.000985741	0	8.07066	CpG Islands (7933263..7934898)
chr2	203875864	203877484	1621	13	0.000239029	0.000985741	0	8.06815	NBEAL1 (NM_001114132: neurobeachin-like 1)
chr1	8713766	8715167	1402	10	0.000239029	0.000985741	0	8.06744	RERE (BC167857: arginine-glutamic acid dipeptide (RE) repeats)
chr6	127599426	127600953	1528	14	0.000239029	0.000985741	0	8.06722	RNF146 (BC008235: ring finger protein 146)
chr10	26924051	26925846	1796	14	0.000248989	0.000985741	0	8.06437	LOC731789 (NR_026794: hypothetical LOC731789)
chr10	135443921	135445037	1117	11	0.000248989	0.000985741	0	8.06318	FRG2B (NM_001080998: "FSHD region gene 2 family, member B")
chr10	3206566	3208022	1457	15	0.000248989	0.000985741	0	8.06279	PITRM1 (BC001150: pitrilysin metallopeptidase 1)
chr3	100425019	100426819	1801	19	0.000248989	0.000985741	0	8.05824	TFG (NM_001007565: TRK-fused gene)
chr4	185749501	185750510	1010	7	0.000248989	0.000985741	0	8.0582	ACSL1 (NM_001995: acyl-CoA synthetase long-chain family member 1)
chr15	23694561	23696266	1706	13	0.000248989	0.000985741	0	8.05687	LOC283685 (BC129820: "golgi autoantigen, golgin subfamily a, 6-like 2")
chr3	187007174	187008505	1332	14	0.000248989	0.000985741	0	8.05649	MASP1 (BC106945: mannan-binding lectin serine peptidase 1 (C4/C2 activating component of Ra-reactive factor))
chrX	151880630	151881931	1302	14	0.000248989	0.000985741	0	8.05415	MAGEA2B (BC108720: "melanoma antigen family A, 2B")	MAGEA2 (NM_005361: "melanoma antigen family A, 2")	MAGEA2B (BC063681: "melanoma antigen family A, 2B")	CSAG3 (BC160156: )	CSAG2 (NM_004909: "CSAG family, member 2")	CSAG3 (NM_001129828: "CSAG family, member 3")	CSAG2 (NM_001080848: "CSAG family, member 2")
chr3	160557199	160558700	1502	15	0.000248989	0.000985741	0	8.05348	PPM1L (BC104885: protein phosphatase 1 (formerly 2C)-like)
chr17	36278550	36279869	1320	12	0.000248989	0.000985741	0	8.05329	TBC1D3 (NM_001123391: "TBC1 domain family, member 3")	TBC1D3F (NM_032258: "TBC1 domain family, member 3F")	TBC1D3 (BC078140: "TBC1 domain family, member 3F")	TBC1D3C (BC071680: "TBC1 domain family, member 3C")
chr20	18483199	18484299	1101	9	0.000248989	0.000985741	0	8.05161	SEC23B (NM_032985: Sec23 homolog B (S. cerevisiae))	RBBP9 (NM_006606: retinoblastoma binding protein 9)
chr11	32606855	32608100	1246	10	0.000258949	0.000985741	0	8.05004	EIF3M (BC051292: "eukaryotic translation initiation factor 3, subunit M")
chr1	12848163	12849847	1685	14	0.000258949	0.000985741	0	8.04754	PRAMEF1 (NM_023013: PRAME family member 1)
chr17	66455112	66456499	1388	12	0.000258949	0.000985741	0	8.04726	WIPI1 (BC039867: "WD repeat domain, phosphoinositide interacting 1")
chr14	21277722	21279013	1292	11	0.000258949	0.000985741	0	8.04611	RNASE1 (NM_198232: "ribonuclease, RNase A family, 1 (pancreatic)")
chr12	120319001	120320846	1846	13	0.000258949	0.000985741	0	8.04448	CIT (BC172522: "citron (rho-interacting, serine/threonine kinase 21)")
chr9	140484915	140486585	1671	12	0.000258949	0.000985741	0	8.04431	CpG Islands (140484219..140485721)	ZMYND19 (BC012948: "zinc finger, MYND-type containing 19")
chr11	124127290	124129005	1716	15	0.000258949	0.000985741	0	8.04374	OR8G5 (BC136820: "olfactory receptor, family 8, subfamily G, member 5")
chr1	156258612	156260129	1518	12	0.000258949	0.000985741	0	8.04226	SMG5 (BC038296: "Smg-5 homolog, nonsense mediated mRNA decay factor (C. elegans)")
chr5	72511710	72512448	739	8	0.000258949	0.000985741	0	8.04172	CpG Islands (72511720..72512442)
chr3	13513944	13515598	1655	12	0.000258949	0.000985741	0	8.04143	HDAC11 (NM_024827: histone deacetylase 11)
chr3	167375523	167376999	1477	13	0.000258949	0.000985741	0	8.04101	WDR49 (NM_178824: WD repeat domain 49)
chr4	142134407	142135085	679	7	0.000268908	0.000985741	0	8.03995	ZNF330 (NM_014487: zinc finger protein 330)
chr15	33021506	33022851	1346	14	0.000278868	0.000985741	0	8.03704	GREM1 (BC069525: "gremlin 1, cysteine knot superfamily, homolog (Xenopus laevis)")
chr19	9739114	9739924	811	9	0.000278868	0.000985741	0	8.03328	ZNF561 (BC032668: zinc finger protein 561)
chr6	42780805	42782603	1799	13	0.000278868	0.000985741	0	8.03293	KIAA0240 (NM_015349: KIAA0240)
chr9	84308821	84310277	1457	13	0.000278868	0.000985741	0	8.03258	TLE1 (BC015747: "transducin-like enhancer of split 1 (E(sp1) homolog, Drosophila)")
chr9	99780912	99782633	1722	9	0.000278868	0.000985741	0	8.03248	HIATL2 (NR_002894: hippocampus abundant transcript-like 2)
chr5	15492395	15493847	1453	13	0.000278868	0.000985741	0	8.03222	FBXL7 (NM_012304: F-box and leucine-rich repeat protein 7)
chr7	106677274	106678844	1571	16	0.000278868	0.000985741	0	8.0319	PRKAR2B (BC075800: "protein kinase, cAMP-dependent, regulatory, type II, beta")
chr20	18042402	18043690	1289	11	0.000278868	0.000985741	0	8.03131	OVOL2 (NM_021220: ovo-like 2 (Drosophila))
chr8	59409710	59411705	1996	20	0.000278868	0.000985741	0	8.02882	CYP7A1 (NM_000780: "cytochrome P450, family 7, subfamily A, polypeptide 1")
chr7	143993153	143994351	1199	13	0.000278868	0.000985741	0	8.02879	OR2A20P (NR_002158: "olfactory receptor, family 2, subfamily A, member 20 pseudogene")	OR2A9P (NR_002157: "olfactory receptor, family 2, subfamily A, member 9 pseudogene")
chr1	109227757	109228577	821	9	0.000278868	0.000985741	0	8.02878	PRPF38B (NM_018061: PRP38 pre-mRNA processing factor 38 (yeast) domain containing B)
chr2	187343181	187344695	1515	16	0.000278868	0.000985741	0	8.02843	ZC3H15 (NM_018471: zinc finger CCCH-type containing 15)
chr5	99867729	99869412	1684	17	0.000278868	0.000985741	0	8.0274	FAM174A (NM_198507: "family with sequence similarity 174, member A")
chr4	54854221	54855359	1139	8	0.000278868	0.000985741	0	8.02631	RPL21P44 (NR_027153: ribosomal protein L21 pseudogene 44)
chr2	131355210	131357025	1816	19	0.000278868	0.000985741	0	8.02601	CpG Islands (131354988..131355231)	CFC1 (BC074825: "cripto, FRL-1, cryptic family 1")	CFC1B (NM_001079530: "cripto, FRL-1, cryptic family 1B")
chr6	53211165	53212762	1598	17	0.000278868	0.000985741	0	8.02582	CpG Islands (53212617..53214043)	ELOVL5 (BC067123: "ELOVL family member 5, elongation of long chain fatty acids (FEN1/Elo2, SUR4/Elo3-like, yeast)")
chr11	74029867	74030668	802	8	0.000278868	0.000985741	0	8.02536	P4HA3 (BC117333: "prolyl 4-hydroxylase, alpha polypeptide III")
chr19	40195960	40197586	1627	17	0.000278868	0.000985741	0	8.02429	LGALS14 (NM_020129: "lectin, galactoside-binding, soluble, 14")
chr18	51757269	51758933	1665	13	0.000278868	0.000985741	0	8.02168	MBD2 (BC032638: methyl-CpG binding domain protein 2)
chr16	72032740	72034528	1789	14	0.000278868	0.000985741	0	8.02039	PKD1L3 (NM_181536: polycystic kidney disease 1-like 3)
chrX	125688873	125690525	1653	17	0.000278868	0.000985741	0	8.01721	WDR40B (BC035674: DDB1 and CUL4 associated factor 12-like 1)	DCAF12L1 (NM_178470: DDB1 and CUL4 associated factor 12-like 1)
chr12	75868664	75870364	1701	13	0.000278868	0.000985741	0	8.015	GLIPR1 (NM_006851: GLI pathogenesis-related 1)
chr14	22887044	22888686	1643	17	0.000278868	0.000985741	0	8.01477	TRA@ (BC020840: T cell receptor alpha locus)
chr6	130037636	130038933	1298	11	0.000278868	0.000985741	0	8.01451	ARHGAP18 (BC107416: Rho GTPase activating protein 18)
chr2	149217198	149218817	1620	14	0.000278868	0.000985741	0	8.01278	MBD5 (NM_018328: methyl-CpG binding domain protein 5)
chr5	161272435	161274155	1721	18	0.000278868	0.000985741	0	8.00997	GABRA1 (NM_000806: "gamma-aminobutyric acid (GABA) A receptor, alpha 1")
chr19	52259001	52260379	1379	13	0.000278868	0.000985741	0	8.00908	FPR2 (BC071722: formyl peptide receptor 2)	FPR1 (BC005315: formyl peptide receptor 1)
chr13	57714530	57716187	1658	17	0.000278868	0.000985741	0	8.00683	CpG Islands (57714971..57715304)	PRR20C (NM_001130405: proline rich 20C)	PRR20B (NM_001130404: proline rich 20B)	PRR20E (NM_001130407: proline rich 20E)	PRR20D (NM_001130406: proline rich 20D)	PRR20A (NM_198441: proline rich 20A)	PRR20 (BC120932: proline rich 20E)	PRR20C (NM_001130405: proline rich 20C)	PRR20B (NM_001130404: proline rich 20B)	PRR20A (NM_198441: proline rich 20A)	PRR20E (NM_001130407: proline rich 20E)	PRR20D (NM_001130406: proline rich 20D)	PRR20 (BC120932: proline rich 20E)
chr3	183602320	183603142	823	9	0.000278868	0.000985741	0	8.00605	CpG Islands (183602432..183602874)	PARL (BC014058: "presenilin associated, rhomboid-like")
chrX	102186079	102187459	1381	13	0.000278868	0.000985741	0	8.00489	RAB40AL (NM_001031834: "RAB40A, member RAS oncogene family-like")
chr2	118570451	118572132	1682	17	0.000278868	0.000985741	0	8.00457	CpG Islands (118572112..118572627)	DDX18 (NM_006773: DEAD (Asp-Glu-Ala-Asp) box polypeptide 18)
chrX	9755424	9756606	1183	11	0.000278868	0.000985741	0	8.00336	SHROOM2 (NM_001649: shroom family member 2)
chr17	66240345	66241988	1644	12	0.000278868	0.000985741	0	8.00206	AMZ2 (NM_001033569: archaelysin family metallopeptidase 2)
chr9	137810754	137812297	1544	16	0.000278868	0.000985741	0	8.0014	FCN1 (BC020635: ficolin (collagen/fibrinogen domain containing) 1)
chr1	33209515	33210343	829	9	0.000288827	0.000985741	0	7.9551	KIAA1522 (NM_020888: KIAA1522)
chr8	53480757	53482420	1664	13	0.000288827	0.000985741	0	7.95105	FAM150A (BC130641: "family with sequence similarity 150, member A")
chr11	60603767	60605520	1754	16	0.000288827	0.000985741	0	7.94687	CCDC86 (NM_024098: coiled-coil domain containing 86)
chr21	22178267	22179662	1396	12	0.000298787	0.000985741	0	7.94038	C21orf131 (NR_024090: chromosome 21 open reading frame 131)
chr3	193312008	193313073	1066	9	0.000298787	0.000985741	0	7.93344	OPA1 (NM_015560: optic atrophy 1 (autosomal dominant))
chr3	71632131	71633189	1059	10	0.000298787	0.000985741	0	7.93285	CpG Islands (71630573..71633217)	FOXP1 (NM_032682: forkhead box P1)
chr17	47863708	47865171	1464	11	0.000298787	0.000985741	0	7.93032	MYST2 (NM_007067: MYST histone acetyltransferase 2)
chr2	198652991	198654464	1474	12	0.000298787	0.000985741	0	7.92278	BOLL (BC033674: "bol, boule-like (Drosophila)")
chr20	44653566	44654920	1355	14	0.000308747	0.000985741	0	7.88968	SLC12A5 (NM_020708: "solute carrier family 12 (potassium-chloride transporter), member 5")
chr15	94843920	94844442	523	6	0.000308747	0.000985741	0	7.88464	MCTP2 (NM_001159643: "multiple C2 domains, transmembrane 2")
chr6	42023029	42024257	1229	13	0.000318706	0.000985741	0	7.88362	CCND3 (NM_001136017: cyclin D3)
chr7	143950733	143952034	1302	14	0.000318706	0.000985741	0	7.85243	OR2A9P (NR_002157: "olfactory receptor, family 2, subfamily A, member 9 pseudogene")	OR2A20P (NR_002158: "olfactory receptor, family 2, subfamily A, member 20 pseudogene")
chr19	22891610	22892220	611	7	0.000318706	0.000985741	0	7.84183	CpG Islands (22891846..22892071)
chr21	19254922	19256510	1589	14	0.000318706	0.000985741	0	7.8364	NCRNA00157 (NR_024354: non-protein coding RNA 157)
chrX	578843	580562	1720	14	0.000318706	0.000985741	0	7.82022	CpG Islands (579673..581262)	SHOX (NM_000451: short stature homeobox)
chr6	58294622	58295636	1015	11	0.000318706	0.000985741	0	7.81902	GUSBL2 (NR_003660: "glucuronidase, beta-like 2")
chr18	14549806	14550806	1001	8	0.000318706	0.000985741	0	7.81619	POTEC (BC140940: "POTE ankyrin domain family, member C")
chr10	119301435	119303058	1624	15	0.000328666	0.000985741	0	7.81089	CpG Islands (119301321..119305368)	EMX2 (NM_004098: empty spiracles homeobox 2)	EMX2OS (NR_002791: EMX2 opposite strand (non-protein coding))
chr2	114260786	114261718	933	10	0.000328666	0.000985741	0	7.80829	CpG Islands (114260095..114261794)
chr17	42835606	42837309	1704	18	0.000328666	0.000985741	0	7.80586	CpG Islands (42835776..42836242)	CpG Islands (42836548..42836932)	ADAM11 (NM_002390: ADAM metallopeptidase domain 11)
chr3	151061278	151062902	1625	17	0.000328666	0.000985741	0	7.79257	P2RY12 (NM_176876: "purinergic receptor P2Y, G-protein coupled, 12")
chr3	169585425	169586437	1013	11	0.000328666	0.000985741	0	7.77783	LRRC31 (BC117401: leucine rich repeat containing 31)
chr2	96254561	96255744	1184	11	0.000338625	0.000985741	0	7.77235	TRIM43 (NM_138800: tripartite motif-containing 43)
chr22	43014066	43015136	1071	7	0.000338625	0.000985741	0	7.77204	RNU12 (NR_029422: "RNA, U12 small nuclear")	POLDIP3 (BC056912: "polymerase (DNA-directed), delta interacting protein 3")
chr1	201617513	201618909	1397	15	0.000338625	0.000985741	0	7.76887	CpG Islands (201617041..201619788)	NAV1 (NM_020443: neuron navigator 1)
chr5	146441606	146443074	1469	14	0.000338625	0.000985741	0	7.76197	PPP2R2B (BC031790: "protein phosphatase 2 (formerly 2A), regulatory subunit B, beta isoform")
chr1	21030833	21031449	617	7	0.000338625	0.000985741	0	7.76153	CpG Islands (21031008..21031369)
chr5	135296017	135297177	1161	7	0.000338625	0.000985741	0	7.75874	LECT2 (BC093670: leukocyte cell-derived chemotaxin 2)
chr12	52309000	52309530	531	6	0.000338625	0.000985741	0	7.73471	CpG Islands (52309034..52309337)	ACVRL1 (NM_001077401: activin A receptor type II-like 1)
chr10	49731639	49732582	944	10	0.000338625	0.000985741	0	7.73442	CpG Islands (49731448..49732638)
chr8	99307976	99309299	1324	9	0.000338625	0.000985741	0	7.73277	NPAL2 (BC144055: NIPA-like domain containing 2)	NIPAL2 (NM_024759: NIPA-like domain containing 2)
chrY	6388164	6388828	665	7	0.000338625	0.000985741	0	7.72962	CpG Islands (6388383..6388652)
chr14	60981713	60982641	929	10	0.000338625	0.000985741	0	7.7223	CpG Islands (60981523..60982636)
chr15	90645369	90646173	805	9	0.000338625	0.000985741	0	7.72139	CpG Islands (90644998..90646164)	IDH2 (BC071828: "isocitrate dehydrogenase 2 (NADP+), mitochondrial")
chr3	119496964	119498266	1303	14	0.000338625	0.000985741	0	7.71643	NR1I2 (NM_033013: "nuclear receptor subfamily 1, group I, member 2")
chr19	45946706	45947840	1135	9	0.000338625	0.000985741	0	7.71564	CpG Islands (45946742..45946953)	CpG Islands (45947710..45948047)
chr2	97658003	97659408	1406	12	0.000338625	0.000985741	0	7.71323	FAM178B (NM_001122646: "family with sequence similarity 178, member B")
chr15	65133463	65134663	1201	11	0.000338625	0.000985741	0	7.70972	CpG Islands (65133371..65134329)	PLEKHO2 (NM_025201: "pleckstrin homology domain containing, family O member 2")
chr12	133256497	133258175	1679	15	0.000338625	0.000985741	0	7.70799	PXMP2 (NM_018663: "peroxisomal membrane protein 2, 22kDa")
chr21	32189615	32191378	1764	18	0.000338625	0.000985741	0	7.70665	KRTAP8-1 (BC133033: keratin associated protein 8-1)
chr14	19888770	19890290	1521	16	0.000338625	0.000985741	0	7.69984	CpG Islands (19888058..19890323)
chr1	234615531	234617142	1612	17	0.000338625	0.000985741	0	7.69629	TARBP1 (NM_005646: TAR (HIV-1) RNA binding protein 1)
chrY	24542811	24544353	1543	14	0.000338625	0.000985741	0	7.69563	RBMY1J (NM_001006117: "RNA binding motif protein, Y-linked, family 1, member J")	RBMY1F (BC152392: "RNA binding motif protein, Y-linked, family 1, member F")
chrX	16668474	16669523	1050	9	0.000338625	0.000985741	0	7.69507	S100G (NM_004057: S100 calcium binding protein G)
chr10	6205494	6206218	725	8	0.000338625	0.000985741	0	7.69013	CpG Islands (6205499..6206211)
chr1	89985720	89986550	831	9	0.000338625	0.000985741	0	7.68577	LRRC8B (NM_001134476: "leucine rich repeat containing 8 family, member B")
chr11	113775452	113776879	1428	15	0.000338625	0.000985741	0	7.68389	HTR3B (NM_006028: 5-hydroxytryptamine (serotonin) receptor 3B)
chr20	4741286	4741920	635	7	0.000338625	0.000985741	0	7.68073	CpG Islands (4741345..4741945)
chr21	37752554	37754207	1654	11	0.000338625	0.000985741	0	7.67663	CHAF1B (NM_005441: "chromatin assembly factor 1, subunit B (p60)")
chr16	30581098	30582318	1221	12	0.000338625	0.000985741	0	7.67308	CpG Islands (30581227..30581534)	ZNF688 (BC018997: zinc finger protein 688)
chr7	30548822	30550374	1553	13	0.000338625	0.000985741	0	7.67064	GGCT (BC013937: gamma-glutamyl cyclotransferase)
chr4	100079997	100081701	1705	15	0.000338625	0.000985741	0	7.67057	PCNAP1 (NR_028270: proliferating cell nuclear antigen pseudogene 1)
chr9	126766389	126767898	1510	16	0.000348585	0.000985741	0	7.66899	LHX2 (NM_004789: LIM homeobox 2)
chr5	175103002	175104273	1272	10	0.000358544	0.000985741	0	7.66755	HRH2 (NM_022304: histamine receptor H2)
chr17	35768266	35769477	1212	9	0.000358544	0.000985741	0	7.66586	TADA2A (NM_001166105: transcriptional adaptor 2A)	TADA2L (BC001172: transcriptional adaptor 2A)	ACACA (BC137287: acetyl-Coenzyme A carboxylase alpha)
chr2	26407415	26408233	819	9	0.000358544	0.000985741	0	7.66531	CpG Islands (26407422..26408253)
chr9	127183093	127184993	1901	17	0.000358544	0.000985741	0	7.66354	PSMB7 (BC000509: "proteasome (prosome, macropain) subunit, beta type, 7")
chrX	590361	591888	1528	16	0.000358544	0.000985741	0	7.66256	CpG Islands (590429..592197)	SHOX (BC148783: short stature homeobox)
chr5	38529375	38531092	1718	18	0.000358544	0.000985741	0	7.66016	LIFR (BC153096: leukemia inhibitory factor receptor alpha)
chr18	73144705	73146133	1429	15	0.000358544	0.000985741	0	7.65663	C18orf62 (NM_001037331: chromosome 18 open reading frame 62)
chrX	39967577	39969243	1667	17	0.000358544	0.000985741	0	7.65542	CpG Islands (39953434..39969247)
chr6	24726832	24727362	531	6	0.000358544	0.000985741	0	7.65312	C6orf62 (BC047866: chromosome 6 open reading frame 62)
chr16	3170228	3171060	833	9	0.000358544	0.000985741	0	7.65219	CpG Islands (3169353..3170228)	MGC3771 (NR_024166: hypothetical LOC81854)
chr6	52675862	52676660	799	9	0.000358544	0.000985741	0	7.6507	GSTA1 (BC053578: glutathione S-transferase alpha 1)
chr12	52893004	52894286	1283	13	0.000358544	0.000985741	0	7.64722	KRT6A (BC125058: keratin 6A)
chr12	102139824	102141238	1415	15	0.000358544	0.000985741	0	7.64721	SYCP3 (BC062662: synaptonemal complex protein 3)
chr14	39581765	39582822	1058	8	0.000358544	0.000985741	0	7.64577	SIP1 (NM_003616: survival of motor neuron protein interacting protein 1)
chr3	16644397	16645465	1069	9	0.000358544	0.000985741	0	7.64192	DAZL (NM_001351: deleted in azoospermia-like)
chr2	26547882	26549002	1121	12	0.000358544	0.000985741	0	7.6406	GPR113 (NM_001145168: G protein-coupled receptor 113)
chr14	23423280	23424431	1152	10	0.000358544	0.000985741	0	7.63981	C14orf94 (BC002554: "HAUS augmin-like complex, subunit 4")	HAUS4 (NM_001166269: "HAUS augmin-like complex, subunit 4")
chr3	107812252	107813086	835	9	0.000358544	0.000985741	0	7.63959	CD47 (BC010016: CD47 molecule)
chr8	99072089	99073444	1356	10	0.000358544	0.000985741	0	7.63931	C8orf47 (NM_173549: chromosome 8 open reading frame 47)
chr1	248438177	248439408	1232	12	0.000358544	0.000985741	0	7.6389	OR2T33 (NM_001004695: "olfactory receptor, family 2, subfamily T, member 33")
chr5	32585468	32586665	1198	13	0.000358544	0.000985741	0	7.63873	CpG Islands (32585603..32586365)	SUB1 (NM_006713: SUB1 homolog (S. cerevisiae))
chr19	59022464	59023592	1129	12	0.000358544	0.000985741	0	7.63804	SLC27A5 (BC148807: "solute carrier family 27 (fatty acid transporter), member 5")
chr10	97202056	97203243	1188	9	0.000358544	0.000985741	0	7.6378	SORBS1 (BC160134: sorbin and SH3 domain containing 1)
chr2	231725209	231726430	1222	12	0.000358544	0.000985741	0	7.63545	ITM2C (NM_001012514: integral membrane protein 2C)
chr5	176779088	176779869	782	6	0.000358544	0.000985741	0	7.62489	CpG Islands (176778572..176779090)	RGS14 (NM_006480: regulator of G-protein signaling 14)	LMAN2 (BC017263: "lectin, mannose-binding 2")
chr2	121624671	121625303	633	7	0.000358544	0.000985741	0	7.62454	CpG Islands (121624827..121625209)
chr19	35604391	35605740	1350	14	0.000358544	0.000985741	0	7.62308	FXYD3 (NM_001136012: FXYD domain containing ion transport regulator 3)	LOC100128675 (NR_024561: hypothetical LOC100128675)
chr6	151051279	151052629	1351	12	0.000358544	0.000985741	0	7.61915	PLEKHG1 (BC140864: "pleckstrin homology domain containing, family G (with RhoGef domain) member 1")
chrX	18459808	18461404	1597	14	0.000368504	0.000985741	0	7.61002	CDKL5 (NM_001037343: cyclin-dependent kinase-like 5)
chr12	109275664	109276894	1231	10	0.000368504	0.000985741	0	7.60436	DAO (NM_001917: D-amino-acid oxidase)
chr15	66992963	66994681	1719	18	0.000368504	0.000985741	0	7.60382	CpG Islands (66993543..66996571)	SMAD6 (NM_005585: SMAD family member 6)
chr7	122634065	122635875	1811	19	0.000368504	0.000985741	0	7.60287	TAS2R16 (NM_016945: "taste receptor, type 2, member 16")
chr2	188425652	188426786	1135	9	0.000368504	0.000985741	0	7.60156	TFPI (BC015514: tissue factor pathway inhibitor (lipoprotein-associated coagulation inhibitor))
chr6	11385372	11386792	1421	15	0.000368504	0.000985741	0	7.59636	NEDD9 (NM_001142393: "neural precursor cell expressed, developmentally down-regulated 9")
chr12	9910594	9912207	1614	14	0.000368504	0.000985741	0	7.5927	CD69 (NM_001781: CD69 molecule)
chr21	17561085	17562374	1290	11	0.000368504	0.000985741	0	7.5909	C21orf34 (NR_027791: chromosome 21 open reading frame 34)
chr19	12070275	12071477	1203	11	0.000368504	0.000985741	0	7.58886	ZNF763 (NM_001012753: zinc finger protein 763)
chr4	76863774	76865082	1309	9	0.000368504	0.000985741	0	7.58832	NAAA (NM_014435: N-acylethanolamine acid amidase)
chr20	32945450	32946296	847	5	0.000368504	0.000985741	0	7.58629	ITCH (NM_031483: itchy E3 ubiquitin protein ligase homolog (mouse))
chr1	21328624	21329442	819	9	0.000368504	0.000985741	0	7.58308	miRNA (hsa-mir-1256: MI0006390)
chr19	10932130	10933474	1345	6	0.000368504	0.000985741	0	7.58189	miRNA (hsa-mir-199a-1: MI0000242)
chr5	59788303	59789459	1157	10	0.000368504	0.000985741	0	7.58122	PDE4D (NM_001165899: "phosphodiesterase 4D, cAMP-specific (phosphodiesterase E3 dunce homolog, Drosophila)")
chr7	38677448	38678856	1409	15	0.000368504	0.000985741	0	7.57578	AMPH (BC034376: amphiphysin)
chr7	105932525	105933437	913	10	0.000368504	0.000985741	0	7.57215	NAMPT (BC072439: nicotinamide phosphoribosyltransferase)
chr19	4821208	4821622	415	5	0.000368504	0.000985741	0	7.57198	TICAM1 (BC136556: toll-like receptor adaptor molecule 1)
chr6	41711714	41712776	1063	10	0.000368504	0.000985741	0	7.5695	TFEB (NM_001167827: transcription factor EB)	PGC (BC073740: progastricsin (pepsinogen C))
chr13	60966847	60967673	827	9	0.000378463	0.000985741	0	7.56125	TDRD3 (NM_030794: tudor domain containing 3)
chr19	35732870	35734290	1421	12	0.000378463	0.000985741	0	7.55731	LSR (NM_205835: lipolysis stimulated lipoprotein receptor)
chr5	130507709	130509469	1761	14	0.000378463	0.000985741	0	7.55497	LYRM7 (NM_181705: Lyrm7 homolog (mouse))	HINT1 (BC001287: histidine triad nucleotide binding protein 1)
chr4	86696139	86697333	1195	10	0.000378463	0.000985741	0	7.5529	ARHGAP24 (NM_001042669: Rho GTPase activating protein 24)
chr10	52383551	52384948	1398	15	0.000378463	0.000985741	0	7.54877	CpG Islands (52382472..52385155)	SGMS1 (NM_147156: sphingomyelin synthase 1)
chr2	171627441	171628062	622	7	0.000388423	0.000985741	0	7.54316	CpG Islands (171627225..171628062)
chr5	86715516	86716623	1108	11	0.000388423	0.000985741	0	7.54258	CCNH (BC022351: cyclin H)
chr19	34167476	34168394	919	8	0.000388423	0.000985741	0	7.54208	CHST8 (NM_022467: carbohydrate (N-acetylgalactosamine 4-0) sulfotransferase 8)
chr11	30045958	30046490	533	6	0.000388423	0.000985741	0	7.54171	KCNA4 (NM_002233: "potassium voltage-gated channel, shaker-related subfamily, member 4")
chr5	139921640	139922894	1255	8	0.000388423	0.000985741	0	7.53617	EIF4EBP3 (NM_003732: eukaryotic translation initiation factor 4E binding protein 3)
chr5	76142512	76143692	1181	10	0.000388423	0.000985741	0	7.53471	S100Z (NM_130772: S100 calcium binding protein Z)
chrX	105280258	105281676	1419	15	0.000388423	0.000985741	0	7.53418	SERPINA7 (NM_000354: "serpin peptidase inhibitor, clade A (alpha-1 antiproteinase, antitrypsin), member 7")
chr1	85355906	85356906	1001	11	0.000398383	0.000985741	0	7.5328	LPAR3 (NM_012152: lysophosphatidic acid receptor 3)
chr14	50998663	50999767	1105	12	0.000398383	0.000985741	0	7.53056	CpG Islands (50998577..50999711)	ATL1 (NM_001127713: atlastin GTPase 1)	MAP4K5 (BC036013: mitogen-activated protein kinase kinase kinase kinase 5)
chr2	112649058	112649927	870	7	0.000408342	0.000985741	0	7.52792	MERTK (NM_006343: c-mer proto-oncogene tyrosine kinase)	ANAPC1 (BC104902: anaphase promoting complex subunit 1)
chr17	43967915	43968757	843	9	0.000408342	0.000985741	0	7.52755	MAPT (NM_001123067: microtubule-associated protein tau)	LOC100130148 (NR_024560: hypothetical LOC100130148)
chr12	48724799	48725398	600	7	0.000408342	0.000985741	0	7.51809	H1FNT (NM_181788: "H1 histone family, member N, testis-specific")
chr11	4831196	4832806	1611	15	0.000408342	0.000985741	0	7.51637	OR52R1 (NM_001005177: "olfactory receptor, family 52, subfamily R, member 1")
chr10	10994638	10995836	1199	13	0.000408342	0.000985741	0	7.51302	LOC254312 (NR_024411: hypothetical LOC254312)
chr9	21165804	21167150	1347	13	0.000408342	0.000985741	0	7.51177	IFNA21 (BC101640: "interferon, alpha 21")
chr11	57475078	57476529	1452	12	0.000408342	0.000985741	0	7.51137	TMX2 (NM_001144012: thioredoxin-related transmembrane protein 2)
chr18	12947936	12949342	1407	12	0.000408342	0.000985741	0	7.51006	CpG Islands (12947924..12948654)	SEH1L (NM_031216: SEH1-like (S. cerevisiae))
chr9	21201545	21202669	1125	11	0.000418302	0.000985741	0	7.50549	IFNA7 (BC074991: "interferon, alpha 7")
chr21	26952776	26953622	847	7	0.000418302	0.000985741	0	7.50067	C21orf71 (NR_024092: chromosome 21 open reading frame 71)
chr1	196944969	196946304	1336	12	0.000418302	0.000985741	0	7.49944	CFHR5 (NM_030787: complement factor H-related 5)
chr6	36373987	36375559	1573	13	0.000418302	0.000985741	0	7.49642	PXT1 (BC107049: "peroxisomal, testis specific 1")
chr2	71458745	71460329	1585	12	0.000418302	0.000985741	0	7.49541	PAIP2B (NM_020459: poly(A) binding protein interacting protein 2B)
chr1	67766561	67767935	1375	12	0.000418302	0.000985741	0	7.49288	IL12RB2 (NM_001559: "interleukin 12 receptor, beta 2")
chr19	7009291	7010793	1503	13	0.000418302	0.000985741	0	7.49116	FLJ25758 (NR_024372: hypothetical locus FLJ25758)
chr2	87307900	87308921	1022	10	0.000428261	0.000985741	0	7.49011	LOC285074 (NR_026846: anaphase promoting complex subunit 1 pseudogene)
chr5	140591595	140592902	1308	14	0.000428261	0.000985741	0	7.48658	PCDHB13 (NM_018933: protocadherin beta 13)
chr10	46889949	46891421	1473	7	0.000428261	0.000985741	0	7.48562	FAM35B (NR_027632: "family with sequence similarity 35, member B")
chr18	61632504	61633738	1235	12	0.000428261	0.000985741	0	7.48486	SERPINB8 (NM_001031848: "serpin peptidase inhibitor, clade B (ovalbumin), member 8")
chr12	6558583	6559936	1354	12	0.000428261	0.000985741	0	7.48267	TAPBPL (NM_018009: TAP binding protein-like)	LOC678655 (NR_015382: hypothetical locus LOC678655)
chr2	89386361	89387807	1447	14	0.000428261	0.000985741	0	7.48248	IGK@ (BC030813: immunoglobulin kappa locus)
chr12	18895641	18897049	1409	12	0.000428261	0.000985741	0	7.4819	PLCZ1 (BC125067: "phospholipase C, zeta 1")
chr3	42314355	42315642	1288	13	0.000428261	0.000985741	0	7.48159	CCK (NM_000729: cholecystokinin)
chr7	72344483	72345909	1427	9	0.000428261	0.000985741	0	7.48148	POM121 (NM_172020: POM121 membrane glycoprotein (rat))	SPDYE7P (NR_003666: "speedy homolog E7 (Xenopus laevis), pseudogene")
chr19	40775785	40776611	827	9	0.000428261	0.000985741	0	7.481	AKT2 (BC120994: v-akt murine thymoma viral oncogene homolog 2)
chr15	85114124	85115259	1136	10	0.000428261	0.000985741	0	7.47972	CpG Islands (85113435..85114361)	UBE2QP1 (NR_003661: ubiquitin-conjugating enzyme E2Q family member 2 pseudogene 1)
chr2	98704291	98705485	1195	10	0.000428261	0.000985741	0	7.47944	VWA3B (NM_144992: von Willebrand factor A domain containing 3B)
chr3	178273629	178275001	1373	12	0.000428261	0.000985741	0	7.47633	KCNMB2 (NM_005832: "potassium large conductance calcium-activated channel, subfamily M, beta member 2")
chr2	241401175	241402679	1505	16	0.000428261	0.000985741	0	7.4745	CpG Islands (241401561..241401986)	PP14571 (NR_024014: similar to hCG1777210)
chr20	42080691	42081937	1247	8	0.000428261	0.000985741	0	7.47313	SFRS6 (NM_006275: "splicing factor, arginine/serine-rich 6")
chr1	152812363	152813693	1331	14	0.000428261	0.000985741	0	7.47249	LCE6A (NM_001128600: late cornified envelope 6A)
chr2	132209157	132210271	1115	12	0.000428261	0.000985741	0	7.47043	LOC401010 (NR_002826: nucleolar complex associated 2 homolog (S. cerevisiae) pseudogene)
chr1	16763417	16764926	1510	10	0.000428261	0.000985741	0	7.46459	NECAP2 (NM_001145278: NECAP endocytosis associated 2)	SPATA21 (BC150598: spermatogenesis associated 21)
chr17	25616138	25617416	1279	12	0.000428261	0.000985741	0	7.46378	WSB1 (NM_134265: WD repeat and SOCS box-containing 1)
chr21	31312483	31314341	1859	19	0.000428261	0.000985741	0	7.46346	GRIK1 (BC156975: "glutamate receptor, ionotropic, kainate 1")
chr5	94978110	94979634	1525	16	0.000428261	0.000985741	0	7.4632	RFESD (NM_001131066: Rieske (Fe-S) domain containing)
chr19	21197386	21198852	1467	13	0.000428261	0.000985741	0	7.46079	ZNF430 (NM_025189: zinc finger protein 430)
chr4	21310356	21311678	1323	14	0.000428261	0.000985741	0	7.45949	KCNIP4 (NM_147183: Kv channel interacting protein 4)
chr7	72299156	72300183	1028	8	0.000428261	0.000985741	0	7.45802	CpG Islands (72299836..72300419)	SBDSP (NR_001588: Shwachman-Bodian-Diamond syndrome pseudogene)	TYW1B (BC068520: tRNA-yW synthesizing protein 1 homolog B (S. cerevisiae))
chr18	47794679	47796325	1647	17	0.000428261	0.000985741	0	7.45745	CpG Islands (47794450..47794996)	CCDC11 (NM_145020: coiled-coil domain containing 11)
chr15	48485875	48486843	969	10	0.000428261	0.000985741	0	7.45367	CTXN2 (NM_001145668: cortexin 2)
chr6	114388931	114390426	1496	16	0.000428261	0.000985741	0	7.45265	HS3ST5 (NM_153612: heparan sulfate (glucosamine) 3-O-sulfotransferase 5)
chr5	153717057	153717999	943	9	0.000428261	0.000985741	0	7.45105	miRNA (hsa-mir-1294: MI0006356)
chr1	59016943	59017757	815	9	0.000428261	0.000985741	0	7.45104	OMA1 (NM_145243: "OMA1 homolog, zinc metallopeptidase (S. cerevisiae)")
chr6	130187380	130188776	1397	15	0.000428261	0.000985741	0	7.44977	C6orf191 (NM_001010876: chromosome 6 open reading frame 191)
chr1	71512471	71513787	1317	14	0.000428261	0.000985741	0	7.44847	CpG Islands (71512224..71513804)	PTGER3 (BC118578: prostaglandin E receptor 3 (subtype EP3))
chr15	56285049	56286267	1219	13	0.000428261	0.000985741	0	7.44842	CpG Islands (56285260..56286295)	NEDD4 (NM_006154: "neural precursor cell expressed, developmentally down-regulated 4")
chr7	101923519	101924636	1118	10	0.000428261	0.000985741	0	7.44251	SH2B2 (NM_020979: SH2B adaptor protein 2)
chr11	59241859	59243555	1697	15	0.000428261	0.000985741	0	7.4419	OR4D10 (BC136893: "olfactory receptor, family 4, subfamily D, member 10")
chr11	69522545	69523951	1407	10	0.000428261	0.000985741	0	7.43917	FGF19 (BC017664: fibroblast growth factor 19)
chr5	131890157	131891128	972	10	0.000428261	0.000985741	0	7.43766	RAD50 (NM_005732: RAD50 homolog (S. cerevisiae))
chr17	34838555	34839357	803	9	0.000428261	0.000985741	0	7.43674	CpG Islands (34838512..34839163)	ZNHIT3 (NM_004773: "zinc finger, HIT type 3")
chr22	41221288	41222296	1009	11	0.000428261	0.000985741	0	7.43418	SLC25A17 (BC012998: "solute carrier family 25 (mitochondrial carrier peroxisomal membrane protein, 34kDa), member 17")
chr17	2241644	2243315	1672	9	0.000428261	0.000985741	0	7.43238	SGSM2 (NM_014853: small G protein signaling modulator 2)	SNORD91A (NR_003072: "small nucleolar RNA, C/D box 91A")	TSR1 (BC126110: "TSR1, 20S rRNA accumulation, homolog (S. cerevisiae)")
chr17	8025165	8026589	1425	15	0.000428261	0.000985741	0	7.43208	CpG Islands (8024758..8026862)	ALOXE3 (BC101938: arachidonate lipoxygenase 3)	HES7 (BC156907: hairy and enhancer of split 7 (Drosophila))
chr8	43140715	43141926	1212	13	0.000428261	0.000985741	0	7.42947	POTEA (NM_001005365: "POTE ankyrin domain family, member A")
chr11	65595969	65597881	1913	15	0.000428261	0.000985741	0	7.42631	SNX32 (NM_152760: sorting nexin 32)
chrX	63007770	63009090	1321	14	0.000428261	0.000985741	0	7.42488	miRNA (hsa-mir-1468: MI0003782)
chr6	84424527	84425779	1253	10	0.000428261	0.000985741	0	7.42483	SNAP91 (BC060818: "synaptosomal-associated protein, 91kDa homolog (mouse)")
chr3	131198152	131199688	1537	14	0.000428261	0.000985741	0	7.42458	SNORA58 (NR_002985: "small nucleolar RNA, H/ACA box 58")
chr15	30260500	30261316	817	9	0.000428261	0.000985741	0	7.42052	CpG Islands (30260495..30261394)
chr6	169567082	169567742	661	7	0.000428261	0.000985741	0	7.42014	CpG Islands (169567265..169567610)
chr5	70326713	70328072	1360	12	0.000428261	0.000985741	0	7.41999	NAIP (NM_022892: "NLR family, apoptosis inhibitory protein")
chr18	3848985	3849997	1013	11	0.000428261	0.000985741	0	7.41854	DLGAP1 (NM_001003809: "discs, large (Drosophila) homolog-associated protein 1")
chr1	55446687	55447811	1125	9	0.000428261	0.000985741	0	7.41776	CpG Islands (55446087..55446846)	TMEM61 (NM_182532: transmembrane protein 61)
chr6_COX_HAP2	4012901	4014460	1560	15	0.000428261	0.000985741	0	7.41743	cmpl (BC171883: )	HLA-DRB1 (NM_002124: "major histocompatibility complex, class II, DR beta 1")
chr18	11821701	11822349	649	7	0.000428261	0.000985741	0	7.41543	CpG Islands (11821868..11822207)
chr1	161473557	161475268	1712	14	0.000428261	0.000985741	0	7.4152	FCGR2A (NM_001136219: "Fc fragment of IgG, low affinity IIa, receptor (CD32)")
chr2	96977902	96979226	1325	14	0.000428261	0.000985741	0	7.41337	SNRNP200 (NM_014014: small nuclear ribonucleoprotein 200kDa (U5))
chr1	227505224	227506621	1398	15	0.000428261	0.000985741	0	7.41262	CpG Islands (227505446..227506752)	CDC42BPA (BC156892: CDC42 binding protein kinase alpha (DMPK-like))
chr6	40558130	40559416	1287	12	0.000428261	0.000985741	0	7.40803	LRFN2 (BC142616: leucine rich repeat and fibronectin type III domain containing 2)
chr7	95227417	95228818	1402	15	0.000428261	0.000985741	0	7.40587	PDK4 (BC040239: "pyruvate dehydrogenase kinase, isozyme 4")
chrY	8569878	8571391	1514	15	0.000428261	0.000985741	0	7.40215	TTTY19 (NR_001549: "testis-specific transcript, Y-linked 19 (non-protein coding)")
chr16	1502104	1502900	797	9	0.000438221	0.000985741	0	7.40132	CpG Islands (1502628..1502858)	CCDC154 (NM_001143980: coiled-coil domain containing 154)
chrX	46398621	46400091	1471	13	0.000438221	0.000985741	0	7.40028	LOC401588 (NR_015378: hypothetical LOC401588)	ZNF674 (BC157038: zinc finger family member 674)
chr12	49925455	49926829	1375	12	0.000438221	0.000985741	0	7.39906	KCNH3 (NM_012284: "potassium voltage-gated channel, subfamily H (eag-related), member 3")
chr17	16118068	16119293	1226	13	0.000438221	0.000985741	0	7.39903	CpG Islands (16118275..16119510)	PIGL (NM_004278: "phosphatidylinositol glycan anchor biosynthesis, class L")	NCOR1 (NM_006311: nuclear receptor co-repressor 1)
chr9	123561088	123562184	1097	12	0.000438221	0.000985741	0	7.39844	FBXW2 (BC110334: F-box and WD repeat domain containing 2)
chr20	45096214	45098393	2180	17	0.000438221	0.000985741	0	7.39772	LOC100240726 (NR_026640: makorin ring finger protein 1 pseudogene)
chr13	27331349	27332599	1251	13	0.000438221	0.000985741	0	7.3941	GPR12 (BC112144: G protein-coupled receptor 12)
chr19	35217094	35218130	1037	11	0.000438221	0.000985741	0	7.39141	ZNF181 (BC043228: zinc finger protein 181)
chr11	67886004	67887322	1319	11	0.000438221	0.000985741	0	7.38968	CHKA (BC036471: choline kinase alpha)
chr14	101375372	101376682	1311	14	0.000438221	0.000985741	0	7.388	miRNA (hsa-mir-370: MI0000778)
chr9	69148579	69149804	1226	12	0.000438221	0.000985741	0	7.3879	PGM5P2 (NR_002836: phosphoglucomutase 5 pseudogene 2)
chr13	43594249	43595755	1507	13	0.000438221	0.000985741	0	7.38758	DNAJC15 (NM_013238: "DnaJ (Hsp40) homolog, subfamily C, member 15")
chr1	242690835	242692332	1498	16	0.000438221	0.000985741	0	7.3863	PLD5 (BC101373: "phospholipase D family, member 5")
chrX	123096363	123098059	1697	18	0.00045814	0.000985741	0	7.38323	STAG2 (NM_001042749: stromal antigen 2)
chr17	33896423	33897692	1270	11	0.00045814	0.000985741	0	7.38303	SNORD7 (NR_003037: "small nucleolar RNA, C/D box 7")
chr8	67402609	67403774	1166	10	0.00045814	0.000985741	0	7.382	C8orf46 (NM_152765: chromosome 8 open reading frame 46)
chr8	17271117	17272585	1469	15	0.00045814	0.000985741	0	7.37997	CpG Islands (17270603..17271120)	MTMR7 (BC130577: myotubularin related protein 7)
chr5	58301674	58302944	1271	11	0.00045814	0.000985741	0	7.37971	PDE4D (BC036319: "phosphodiesterase 4D, cAMP-specific (phosphodiesterase E3 dunce homolog, Drosophila)")
chr2	98203679	98205007	1329	14	0.00045814	0.000985741	0	7.37868	ANKRD36B (NM_025190: ankyrin repeat domain 36B)
chr14	70230708	70231759	1052	8	0.00045814	0.000985741	0	7.37842	SFRS5 (NM_001039465: "splicing factor, arginine/serine-rich 5")	LOC100289511 (NR_029378: hypothetical LOC100289511)
chr13	37458987	37460131	1145	12	0.00045814	0.000985741	0	7.37643	SMAD9 (BC104760: SMAD family member 9)
chr12	98995366	98996339	974	9	0.000468099	0.000985741	0	7.37367	SNORA53 (NR_003015: "small nucleolar RNA, H/ACA box 53")
chr2	238280287	238280883	597	7	0.000468099	0.000985741	0	7.37181	CpG Islands (238280475..238280769)
chr3	75444726	75445522	797	9	0.000468099	0.000985741	0	7.37045	CpG Islands (75444712..75445611)
chr5	54179368	54180178	811	9	0.000468099	0.000985741	0	7.36971	CpG Islands (54179363..54180171)
chr9	33083715	33084681	967	8	0.000468099	0.000985741	0	7.36751	SMU1 (BC002876: smu-1 suppressor of mec-8 and unc-52 homolog (C. elegans))
chr12	131645513	131646936	1424	15	0.000468099	0.000985741	0	7.3675	LOC116437 (NR_026670: hypothetical LOC116437)
chr6	34400864	34401472	609	7	0.000468099	0.000985741	0	7.36679	RPS10 (BC070235: ribosomal protein S10)
chr20	52497164	52498615	1452	10	0.000468099	0.000985741	0	7.36563	SUMO1P1 (NR_002189: SUMO1 pseudogene 1)
chr1	1510867	1512440	1574	11	0.000468099	0.000985741	0	7.36519	SSU72 (BC008070: SSU72 RNA polymerase II CTD phosphatase homolog (S. cerevisiae))
chr4	152103269	152104541	1273	10	0.000468099	0.000985741	0	7.36517	SH3D19 (NM_001128924: SH3 domain containing 19)
chr17	34760988	34762264	1277	12	0.000468099	0.000985741	0	7.36329	TBC1D3C (BC071680: "TBC1 domain family, member 3C")	TBC1D3H (NM_001123392: "TBC1 domain family, member 3H")
chr5	70365929	70367325	1397	15	0.000468099	0.000985741	0	7.3629	GTF2H2 (BC141603: "general transcription factor IIH, polypeptide 2, 44kDa")	GTF2H2D (BC171860: "general transcription factor IIH, polypeptide 2C")	GTF2H2C (BC171919: "general transcription factor IIH, polypeptide 2C")	GTF2H2 (NM_001515: "general transcription factor IIH, polypeptide 2, 44kDa")
chr5	112085552	112087214	1663	14	0.000468099	0.000985741	0	7.36223	APC (BC111591: adenomatous polyposis coli)
chr12	10118724	10119966	1243	7	0.000468099	0.000985741	0	7.36192	CLEC12A (NM_201623: "C-type lectin domain family 12, member A")
chr15	95970386	95971506	1121	10	0.000468099	0.000985741	0	7.36084	LOC145820 (NR_027133: hypothetical protein LOC145820)
chr17	32598327	32599725	1399	15	0.000468099	0.000985741	0	7.36061	CCL7 (NM_006273: chemokine (C-C motif) ligand 7)
chr1	226188081	226189501	1421	9	0.000468099	0.000985741	0	7.35954	C1orf55 (NM_152608: chromosome 1 open reading frame 55)
chr21	33449467	33450588	1122	12	0.000468099	0.000985741	0	7.35855	NCRNA00159 (NR_024352: non-protein coding RNA 159)
chr7	143784138	143785000	863	9	0.000468099	0.000985741	0	7.35745	OR2A12 (BC136902: "olfactory receptor, family 2, subfamily A, member 12")
chr8	11858348	11860000	1653	13	0.000468099	0.000985741	0	7.355	DEFB134 (NM_001033019: "defensin, beta 134")
chr2	44058783	44060429	1647	15	0.000468099	0.000985741	0	7.35295	CpG Islands (44058765..44059232)	ABCG8 (NM_022437: "ATP-binding cassette, sub-family G (WHITE), member 8")
chr3	186082750	186084062	1313	14	0.000468099	0.000985741	0	7.35122	DGKG (BC089411: "diacylglycerol kinase, gamma 90kDa")
chr6_QBL_HAP6	3799360	3801027	1668	16	0.000468099	0.000985741	0	7.35119	cmpl (BC171883: )	HLA-DRB1 (NM_002124: "major histocompatibility complex, class II, DR beta 1")
chr2	55650701	55651917	1217	13	0.000468099	0.000985741	0	7.35108	CCDC88A (BC132736: coiled-coil domain containing 88A)
chr3	151485637	151486950	1314	13	0.000468099	0.000985741	0	7.35087	LOC201651 (NR_026915: similar to arylacetamide deacetylase (AADAC))
chr1	153130375	153131383	1009	6	0.000468099	0.000985741	0	7.34919	SPRR2G (BC148780: small proline-rich protein 2G)
chr1	46223355	46224467	1113	12	0.000478059	0.000985741	0	7.34799	IPP (BC032544: intracisternal A particle-promoted polypeptide)
chr1	165183477	165184697	1221	9	0.000478059	0.000985741	0	7.34648	LMX1A (NM_001033507: "LIM homeobox transcription factor 1, alpha")
chr9	107367884	107369568	1685	17	0.000478059	0.000985741	0	7.34583	OR13C5 (NM_001004482: "olfactory receptor, family 13, subfamily C, member 5")	OR13C2 (NM_001004481: "olfactory receptor, family 13, subfamily C, member 2")
chr17	40975932	40977454	1523	10	0.000478059	0.000985741	0	7.34581	CpG Islands (40976159..40976421)	PSME3 (NM_005789: "proteasome (prosome, macropain) activator subunit 3 (PA28 gamma Ki)")	BECN1 (BC010276: "beclin 1, autophagy related")
chr10	135083495	135084133	639	7	0.000478059	0.000985741	0	7.3419	CpG Islands (135083739..135083962)
chr19	23575359	23576399	1041	10	0.000478059	0.000985741	0	7.34174	ZNF91 (NM_003430: zinc finger protein 91)
chr16	88750128	88750848	721	8	0.000478059	0.000985741	0	7.34145	SNAI3 (NM_178310: snail homolog 3 (Drosophila))
chr7	5080041	5080949	909	7	0.000478059	0.000985741	0	7.34135	RBAK (NM_021163: RB-associated KRAB zinc finger)
chr18	47006708	47007765	1058	10	0.000478059	0.000985741	0	7.33972	miRNA (hsa-mir-1539: MI0007260)
chr9	28483089	28483913	825	9	0.000478059	0.000985741	0	7.33883	LINGO2 (BC137514: leucine rich repeat and Ig domain containing 2)
chr13	24152444	24153675	1232	13	0.000478059	0.000985741	0	7.33879	CpG Islands (24152899..24154140)	TNFRSF19 (NM_018647: "tumor necrosis factor receptor superfamily, member 19")
chr5	118296995	118298251	1257	11	0.000478059	0.000985741	0	7.33775	miRNA (hsa-mir-1244: MI0006379)
chr2	11288529	11289974	1446	10	0.000478059	0.000985741	0	7.33605	PQLC3 (NM_152391: PQ loop repeat containing 3)
chr20	18113188	18114407	1220	13	0.000478059	0.000985741	0	7.33576	PET117 (NM_001164811: cytochrome c oxidase assembly factor-like)
chr11	108157093	108158503	1411	15	0.000478059	0.000985741	0	7.33478	ATM (NM_138292: ataxia telangiectasia mutated)
chr3	132365498	132367100	1603	16	0.000478059	0.000985741	0	7.33337	UBA5 (NM_198329: ubiquitin-like modifier activating enzyme 5)
chr1	160179727	160181146	1420	15	0.000478059	0.000985741	0	7.3309	PEA15 (BC010469: phosphoprotein enriched in astrocytes 15)
chr12	50894332	50895401	1070	8	0.000478059	0.000985741	0	7.32821	DIP2B (NM_173602: DIP2 disco-interacting protein 2 homolog B (Drosophila))
chr11	102667674	102669213	1540	16	0.000478059	0.000985741	0	7.3282	MMP1 (BC013875: matrix metallopeptidase 1 (interstitial collagenase))
chr19	3671662	3672297	636	7	0.000478059	0.000985741	0	7.32782	CpG Islands (3671902..3672121)
chr10	35428540	35429660	1121	12	0.000478059	0.000985741	0	7.32719	CREM (NM_183011: cAMP responsive element modulator)
chr15	102498361	102499065	705	5	0.000478059	0.000985741	0	7.32716	WASH3P (NR_003659: WAS protein family homolog 3 pseudogene)
chr12	105477920	105478729	810	9	0.000478059	0.000985741	0	7.32634	CpG Islands (105478089..105478517)	ALDH1L2 (BC103934: "aldehyde dehydrogenase 1 family, member L2")
chr17	56432439	56433845	1407	15	0.000478059	0.000985741	0	7.32465	SUPT4H1 (BC002802: suppressor of Ty 4 homolog 1 (S. cerevisiae))
chr3	131228987	131229615	629	6	0.000478059	0.000985741	0	7.32431	MRPL3 (BC003375: mitochondrial ribosomal protein L3)
chr9	123015650	123016992	1343	14	0.000478059	0.000985741	0	7.3222	miRNA (hsa-mir-147: MI0000262)
chr5	170733801	170735110	1310	14	0.000478059	0.000985741	0	7.32214	TLX3 (NM_021025: T-cell leukemia homeobox 3)
chr12	93327109	93328229	1121	12	0.000478059	0.000985741	0	7.32163	EEA1 (BC172504: early endosome antigen 1)
chr12	97303340	97304210	871	9	0.000478059	0.000985741	0	7.32122	NEDD1 (NM_001135176: "neural precursor cell expressed, developmentally down-regulated 1")
chrX	49831679	49833000	1322	14	0.000478059	0.000985741	0	7.3212	CLCN5 (NM_000084: chloride channel 5)
chr6	136572540	136573860	1321	14	0.000478059	0.000985741	0	7.32026	FAM54A (BC063688: "family with sequence similarity 54, member A")
chr21	45702687	45704072	1386	9	0.000478059	0.000985741	0	7.31998	AIRE (NM_000383: autoimmune regulator)
chr1	197748523	197749332	810	9	0.000478059	0.000985741	0	7.31721	DENND1B (BC022561: DENN/MADD domain containing 1B)
chr1	152844710	152846032	1323	14	0.000478059	0.000985741	0	7.31707	SMCP (NM_030663: sperm mitochondria-associated cysteine-rich protein)
chr19	19566497	19567586	1090	9	0.000478059	0.000985741	0	7.31673	GATAD2A (BC011684: GATA zinc finger domain containing 2A)
chr10	95255645	95256932	1288	12	0.000478059	0.000985741	0	7.31323	CpG Islands (95256133..95256562)	CEP55 (NM_001127182: centrosomal protein 55kDa)
chrX	147577448	147578576	1129	10	0.000478059	0.000985741	0	7.31323	AFF2 (NM_002025: "AF4/FMR2 family, member 2")
chrX	108719380	108720504	1125	11	0.000478059	0.000985741	0	7.31265	GUCY2F (BC156674: "guanylate cyclase 2F, retinal")
chr8	19167943	19169392	1450	12	0.000478059	0.000985741	0	7.31256	SH2D4A (NM_022071: SH2 domain containing 4A)
chr22	21903162	21904080	919	10	0.000478059	0.000985741	0	7.31192	CpG Islands (21903231..21905437)	RIMBP3 (BC167855: RIMS binding protein 3)	RIMBP3B (NM_001128635: RIMS binding protein 3B)	RIMBP3C (NM_001128633: RIMS binding protein 3C)
chr21	32000096	32001392	1297	14	0.000478059	0.000985741	0	7.31116	KRTAP20-2 (NM_181616: keratin associated protein 20-2)
chr1	182642157	182643553	1397	15	0.000478059	0.000985741	0	7.31109	RGS8 (BC069677: regulator of G-protein signaling 8)
chr19	37829312	37830756	1445	13	0.000478059	0.000985741	0	7.31036	HKR1 (BC053845: GLI-Kruppel family member HKR1)
chr8	50822697	50824354	1658	17	0.000478059	0.000985741	0	7.303	CpG Islands (50822270..50822860)	SNTG1 (NM_018967: "syntrophin, gamma 1")
chr11	63686553	63687779	1227	13	0.000478059	0.000985741	0	7.2999	RCOR2 (NM_173587: REST corepressor 2)
chr5	87971948	87972977	1030	10	0.000478059	0.000985741	0	7.29941	CpG Islands (87969960..87972070)	miRNA (hsa-mir-9-2: MI0000467)	LOC645323 (NR_024384: hypothetical LOC645323)
chrX	153605764	153606841	1078	9	0.000478059	0.000985741	0	7.29907	CpG Islands (153606334..153608237)	EMD (NM_000117: emerin)	FLNA (NM_001456: "filamin A, alpha")
chr9	21186979	21188064	1086	10	0.000478059	0.000985741	0	7.29884	IFNA4 (BC074965: "interferon, alpha 4")
chr2	211413714	211415010	1297	14	0.000478059	0.000985741	0	7.29864	CPS1 (NM_001875: "carbamoyl-phosphate synthetase 1, mitochondrial")
chr3	196302333	196303263	931	8	0.000478059	0.000985741	0	7.29842	WDR53 (NM_182627: WD repeat domain 53)
chr2	107083530	107084914	1385	11	0.000478059	0.000985741	0	7.29832	CpG Islands (107082328..107084936)	RGPD3 (NM_001144013: RANBP2-like and GRIP domain containing 3)
chr17	34260836	34262050	1215	13	0.000478059	0.000985741	0	7.29778	RDM1 (NM_001163122: RAD52 motif 1)
chr11	118433815	118434938	1124	9	0.000478059	0.000985741	0	7.29742	C11orf60 (BC011647: chromosome 11 open reading frame 60)
chr10	33224027	33225062	1036	11	0.000478059	0.000985741	0	7.29627	ITGB1 (NM_033667: "integrin, beta 1 (fibronectin receptor, beta polypeptide, antigen CD29 includes MDF2, MSK12)")
chrY	19697297	19699293	1997	21	0.000478059	0.000985741	0	7.29555	LOC401629 (NR_002160: hypothetical LOC401629)	LOC401630 (NR_002161: hypothetical LOC401630)
chr1	222764394	222765744	1351	13	0.000478059	0.000985741	0	7.29543	TAF1A (NM_005681: "TATA box binding protein (TBP)-associated factor, RNA polymerase I, A, 48kDa")
chr18	43189059	43190309	1251	13	0.000478059	0.000985741	0	7.29389	SLC14A2 (NM_007163: "solute carrier family 14 (urea transporter), member 2")
chrX	139521394	139522005	612	7	0.000478059	0.000985741	0	7.29328	CpG Islands (139521561..139521897)
chr19	11870704	11871883	1180	9	0.000478059	0.000985741	0	7.29276	ZNF441 (NM_152355: zinc finger protein 441)
chr2	46920485	46921879	1395	12	0.000478059	0.000985741	0	7.29197	SOCS5 (NM_014011: suppressor of cytokine signaling 5)
chr17	48502857	48504293	1437	15	0.000478059	0.000985741	0	7.29151	CpG Islands (48503056..48503887)	ACSF2 (NM_025149: acyl-CoA synthetase family member 2)
chr12	45461465	45462683	1219	9	0.000478059	0.000985741	0	7.28942	RACGAP1P (NR_026583: Rac GTPase activating protein 1 pseudogene)
chr17	5318819	5320023	1205	10	0.000488019	0.000985741	0	7.28694	RPAIN (NM_001160243: RPA interacting protein)	NUP88 (BC000335: nucleoporin 88kDa)
chr2	86941787	86943098	1312	13	0.000488019	0.000985741	0	7.28628	RMND5A (NM_022780: required for meiotic nuclear division 5 homolog A (S. cerevisiae))
chr2	143635270	143636682	1413	15	0.000488019	0.000985741	0	7.28608	KYNU (NM_001032998: kynureninase (L-kynurenine hydrolase))
chr3	156004871	156006186	1316	11	0.000488019	0.000985741	0	7.28553	KCNAB1 (NM_172159: "potassium voltage-gated channel, shaker-related subfamily, beta member 1")
chr11	101004909	101006155	1247	12	0.000488019	0.000985741	0	7.28474	PGR (NM_000926: progesterone receptor)
chr2	1669756	1670358	603	7	0.000488019	0.000985741	0	7.28379	CpG Islands (1669991..1670203)
chr17	29655910	29656726	817	9	0.000488019	0.000985741	0	7.28324	EVI2A (BC035572: ecotropic viral integration site 2A)
chr11	60221289	60222623	1335	14	0.000488019	0.000985741	0	7.28196	MS4A1 (NM_152866: "membrane-spanning 4-domains, subfamily A, member 1")
chr6	138427835	138429047	1213	13	0.000488019	0.000985741	0	7.28141	CpG Islands (138428188..138428816)	PERP (BC010163: "PERP, TP53 apoptosis effector")
chr21	31988940	31990359	1420	15	0.000488019	0.000985741	0	7.2802	KRTAP20-1 (BC104846: keratin associated protein 20-1)	KRTAP20-4 (NR_023342: keratin associated protein 20-4)	KRTAP6-1 (NM_181602: keratin associated protein 6-1)
chr2	149396029	149397794	1766	18	0.000488019	0.000985741	0	7.27844	EPC2 (NM_015630: enhancer of polycomb homolog 2 (Drosophila))
chr1	161116661	161117471	811	6	0.000488019	0.000985741	0	7.27814	UFC1 (NM_016406: ubiquitin-fold modifier conjugating enzyme 1)
chr11	33055001	33056470	1470	10	0.000488019	0.000985741	0	7.27737	TCP11L1 (NM_018393: t-complex 11 (mouse)-like 1)
chr9	70969854	70970875	1022	10	0.000488019	0.000985741	0	7.27611	PGM5 (NM_021965: phosphoglucomutase 5)	LOC572558 (NR_015423: hypothetical locus LOC572558)
chr9	100139326	100140920	1595	13	0.000488019	0.000985741	0	7.27555	miRNA (hsa-mir-1302-8: MI0006369)
chr22	29839537	29841207	1671	14	0.000488019	0.000985741	0	7.27426	RFPL1S (NR_002727: RFPL1 antisense RNA (non-protein coding))
chr17	62974108	62975188	1081	9	0.000488019	0.000985741	0	7.27397	FLJ32065 (NR_026903: hypothetical protein FLJ32065)
chrY	24242469	24244111	1643	17	0.000488019	0.000985741	0	7.271	PRY2 (NM_001002758: "PTPN13-like, Y-linked 2")	PRY (NM_004676: "PTPN13-like, Y-linked")
chr6	1378647	1380038	1392	13	0.000488019	0.000985741	0	7.27061	CpG Islands (1378445..1379318)	CpG Islands (1379693..1380014)
chrX	47986969	47988535	1567	13	0.000488019	0.000985741	0	7.27058	SPACA5 (NM_205856: sperm acrosome associated 5)	SPACA5B (NM_001079900: sperm acrosome associated 5B)
chr1	45926522	45927828	1307	10	0.000488019	0.000985741	0	7.26962	TESK2 (BC033085: testis-specific kinase 2)
chr15	76232538	76233383	846	9	0.000488019	0.000985741	0	7.26759	FBXO22OS (NR_003136: FBXO22 opposite strand (non-protein coding))
chr7	35079068	35081066	1999	21	0.000488019	0.000985741	0	7.26698	DPY19L1 (NM_015283: dpy-19-like 1 (C. elegans))
chr2	73930635	73931967	1333	14	0.000488019	0.000985741	0	7.26688	NAT8B (BC160071: "N-acetyltransferase 8B (GCN5-related, putative, gene/pseudogene)")
chr1	53021427	53022895	1469	13	0.000488019	0.000985741	0	7.26683	ZCCHC11 (BC131734: "zinc finger, CCHC domain containing 11")
chr4	115545510	115546328	819	9	0.000488019	0.000985741	0	7.26627	UGT8 (NM_003360: UDP glycosyltransferase 8)
chr17	28431337	28432154	818	9	0.000488019	0.000985741	0	7.26313	miRNA (hsa-mir-423: MI0001445)
chr20	42836906	42838405	1500	16	0.000488019	0.000985741	0	7.26233	C20orf111 (BC064973: chromosome 20 open reading frame 111)
chr1	167592509	167594115	1607	11	0.000488019	0.000985741	0	7.26195	RCSD1 (NM_052862: RCSD domain containing 1)	cmpl (BC143428: RCSD domain containing 1)
chr3	126854407	126854831	425	5	0.000488019	0.000985741	0	7.26186	CpG Islands (126854106..126854848)
chr9	133710199	133711354	1156	11	0.000488019	0.000985741	0	7.26073	CpG Islands (133710260..133711285)	ABL1 (NM_005157: "c-abl oncogene 1, receptor tyrosine kinase")
chr3	38387763	38388775	1013	11	0.000488019	0.000985741	0	7.26001	CpG Islands (38388122..38388769)	XYLB (NM_005108: xylulokinase homolog (H. influenzae))
chr4	165896058	165897002	945	5	0.000488019	0.000985741	0	7.25775	TRIM61 (NM_001012414: tripartite motif-containing 61)
chr7	48966090	48967076	987	9	0.000488019	0.000985741	0	7.25711	CDC14C (NR_003595: CDC14 cell division cycle 14 homolog C (S. cerevisiae))
chr9	107302110	107303431	1322	14	0.000488019	0.000985741	0	7.25708	OR13C3 (NM_001001961: "olfactory receptor, family 13, subfamily C, member 3")
chrX	153401914	153403385	1472	13	0.000488019	0.000985741	0	7.25393	CpG Islands (153402306..153402674)	OPN1LW (NM_020061: "opsin 1 (cone pigments), long-wave-sensitive")
chrX	102514802	102516302	1501	16	0.000488019	0.000985741	0	7.25376	TCEAL8 (BC035573: transcription elongation factor A (SII)-like 8)
chr5	119801634	119802939	1306	14	0.000488019	0.000985741	0	7.25326	PRR16 (BC092474: proline rich 16)
chr11	6891250	6892076	827	9	0.000488019	0.000985741	0	7.25217	OR10A2 (BC136955: "olfactory receptor, family 10, subfamily A, member 2")	OR10A4 (BC137024: "olfactory receptor, family 10, subfamily A, member 4")
chr2	71503655	71504155	501	6	0.000488019	0.000985741	0	7.24963	CpG Islands (71503547..71504233)
chr4	336942	338239	1298	11	0.000488019	0.000985741	0	7.24961	miRNA (hsa-mir-571: MI0003578)
chr11	102185723	102186980	1258	11	0.000488019	0.000985741	0	7.24961	BIRC3 (NM_001165: baculoviral IAP repeat-containing 3)
chr1	110692745	110693863	1119	12	0.000488019	0.000985741	0	7.24925	CpG Islands (110692988..110694264)	SLC6A17 (NM_001010898: "solute carrier family 6, member 17")
chr4	24801110	24801826	717	8	0.000488019	0.000985741	0	7.24907	CpG Islands (24801109..24801902)
chr17	74713591	74715162	1572	11	0.000488019	0.000985741	0	7.24738	C17orf95 (NM_001080510: chromosome 17 open reading frame 95)	MXRA7 (NM_198530: matrix-remodelling associated 7)
chr6	27291919	27293639	1721	18	0.000488019	0.000985741	0	7.24686	FKSG83 (NM_032030: FKSG83)
chr17	57289558	57291222	1665	16	0.000488019	0.000985741	0	7.24683	C17orf71 (NM_018149: chromosome 17 open reading frame 71)	GDPD1 (NM_182569: glycerophosphodiester phosphodiesterase domain containing 1)
chr19	57182911	57183955	1045	9	0.000488019	0.000985741	0	7.24595	CpG Islands (57182887..57183375)	ZNF835 (NM_001005850: zinc finger protein 835)
chr5	11905426	11906977	1552	16	0.000488019	0.000985741	0	7.24546	CTNND2 (NM_001332: "catenin (cadherin-associated protein), delta 2 (neural plakophilin-related arm-repeat protein)")
chr9	97093296	97094584	1289	11	0.000488019	0.000985741	0	7.24346	FAM22F (NM_017561: "family with sequence similarity 22, member F")
chr17	42096932	42098112	1181	10	0.000488019	0.000985741	0	7.24131	TMEM101 (NM_032376: transmembrane protein 101)
chr9	41612410	41613602	1193	10	0.000488019	0.000985741	0	7.24067	LOC653501 (NR_003528: zinc finger protein 658 pseudogene)
chr1	222766044	222766962	919	10	0.000488019	0.000985741	0	7.24058	TAF1A (NM_005681: "TATA box binding protein (TBP)-associated factor, RNA polymerase I, A, 48kDa")
chr15	35049143	35050573	1431	15	0.000488019	0.000985741	0	7.24028	GJD2 (NM_020660: "gap junction protein, delta 2, 36kDa")
chr16	34659488	34660092	605	7	0.000488019	0.000985741	0	7.2395	CpG Islands (34659597..34660060)
chrX	134436419	134437811	1393	8	0.000488019	0.000985741	0	7.23679	ZNF75D (BC109100: zinc finger protein 75D)
chr18	43417492	43419101	1610	17	0.000488019	0.000985741	0	7.23654	CpG Islands (43417388..43419103)
chr11	65370582	65371424	843	9	0.000488019	0.000985741	0	7.23645	KCNK7 (BC103809: "potassium channel, subfamily K, member 7")
chrX	19001757	19002988	1232	13	0.000488019	0.000985741	0	7.23498	CpG Islands (19002003..19003244)	PHKA2 (BC014036: "phosphorylase kinase, alpha 2 (liver)")
chr2	136412683	136413992	1310	11	0.000488019	0.000985741	0	7.23431	miRNA (hsa-mir-128-1: MI0000447)
chr1	64006965	64008110	1146	10	0.000488019	0.000985741	0	7.23398	DLEU2L (NR_002771: deleted in lymphocytic leukemia 2-like)
chr15	91262894	91263638	745	8	0.000488019	0.000985741	0	7.23379	BLM (NM_000057: "Bloom syndrome, RecQ helicase-like")
chr2	192713305	192714701	1397	15	0.000488019	0.000985741	0	7.23316	SDPR (BC016475: serum deprivation response)
chr3	168529706	168530578	873	9	0.000488019	0.000985741	0	7.23165	C3orf50 (NR_021485: chromosome 3 open reading frame 50)
chr1	110058269	110059214	946	8	0.000488019	0.000985741	0	7.23145	AMIGO1 (BC040879: adhesion molecule with Ig-like domain 1)
chr2	233350036	233351566	1531	16	0.000488019	0.000985741	0	7.22995	CpG Islands (233350278..233352974)	ECEL1 (NM_004826: endothelin converting enzyme-like 1)
chr11	111889350	111890648	1299	14	0.000488019	0.000985741	0	7.22832	DLAT (NM_001931: dihydrolipoamide S-acetyltransferase)
chr2	175501574	175503164	1591	14	0.000488019	0.000985741	0	7.22809	WIPF1 (NM_003387: "WAS/WASL interacting protein family, member 1")
chr13	103411425	103412807	1383	13	0.000488019	0.000985741	0	7.22798	LOC643677 (NM_001146197: hypothetical protein LOC643677)
chr9	99664641	99665775	1135	9	0.000488019	0.000985741	0	7.22791	LOC441454 (NR_028350: "prothymosin, alpha pseudogene")
chrY	26977042	26978463	1422	15	0.000488019	0.000985741	0	7.22729	DAZ2 (NM_001005785: deleted in azoospermia 2)	DAZ4 (NM_020420: deleted in azoospermia 4)	DAZ2 (NM_001005786: deleted in azoospermia 2)	DAZ4 (BC047617: deleted in azoospermia 4)	DAZ3 (NM_020364: deleted in azoospermia 3)	DAZ2 (BC113006: deleted in azoospermia 2)
chr5	42951771	42952387	617	7	0.000488019	0.000985741	0	7.22534	CpG Islands (42951076..42952410)
chr10	54538090	54539185	1096	10	0.000488019	0.000985741	0	7.2241	MBL2 (BC096179: "mannose-binding lectin (protein C) 2, soluble (opsonic defect)")
chr8	140631055	140631497	443	5	0.000488019	0.000985741	0	7.22253	CpG Islands (140631096..140631332)
chr11	58983349	58984419	1071	9	0.000488019	0.000985741	0	7.22241	MPEG1 (BC104997: macrophage expressed 1)
chr2	173942257	173943595	1339	14	0.000488019	0.000985741	0	7.22096	ZAK (NM_133646: sterile alpha motif and leucine zipper containing kinase AZK)
chr7	142632107	142633181	1075	10	0.000488019	0.000985741	0	7.22066	C7orf34 (NM_178829: chromosome 7 open reading frame 34)	TRPV5 (NM_019841: "transient receptor potential cation channel, subfamily V, member 5")
chr2	202320527	202322247	1721	18	0.000488019	0.000985741	0	7.21973	TRAK2 (BC040668: "trafficking protein, kinesin binding 2")
chr8	688625	689461	837	9	0.000488019	0.000985741	0	7.2195	CpG Islands (686830..689496)	ERICH1 (NM_207332: glutamate-rich 1)
chr5	92970758	92971435	678	5	0.000488019	0.000985741	0	7.21529	miRNA (hsa-mir-2277: MI0011284)
chr8	98876899	98878095	1197	13	0.000488019	0.000985741	0	7.21433	MATN2 (NM_030583: matrilin 2)
chr19	5455235	5456737	1503	16	0.000488019	0.000985741	0	7.21377	CpG Islands (5455481..5456262)	ZNRF4 (NM_181710: zinc and ring finger 4)
chr2	128642951	128644470	1520	16	0.000488019	0.000985741	0	7.21271	CpG Islands (128642787..128644407)	AMMECR1L (NM_031445: AMMEchromosomal region gene 1-like)
chr4	8458169	8459065	897	9	0.000488019	0.000985741	0	7.21259	C4orf23 (NM_152544: chromosome 4 open reading frame 23)
chr12	124492888	124494950	2063	19	0.000488019	0.000985741	0	7.21253	ZNF664 (BC017960: zinc finger protein 664)
chr17	34414647	34415974	1328	14	0.000488019	0.000985741	0	7.2125	CCL3 (BC171831: chemokine (C-C motif) ligand 3)
chr5	180278352	180279575	1224	10	0.000488019	0.000985741	0	7.21236	ZFP62 (BC140761: zinc finger protein 62 homolog (mouse))
chr10	112397944	112398864	921	7	0.000488019	0.000985741	0	7.21087	RBM20 (NM_001134363: RNA binding motif protein 20)
chrX	128671368	128672777	1410	14	0.000488019	0.000985741	0	7.20957	OCRL (BC094726: oculocerebrorenal syndrome of Lowe)
chr11	69524231	69525487	1257	11	0.000488019	0.000985741	0	7.20676	FGF19 (BC017664: fibroblast growth factor 19)
chr19	44213381	44215048	1668	11	0.000488019	0.000985741	0	7.20659	IRGC (NM_019612: "immunity-related GTPase family, cinema")
chr3	148442866	148443958	1093	9	0.000488019	0.000985741	0	7.20659	AGTR1 (NM_032049: "angiotensin II receptor, type 1")
chr1	71514257	71515785	1529	16	0.000488019	0.000985741	0	7.2056	PTGER3 (BC118578: prostaglandin E receptor 3 (subtype EP3))
chr3	160561829	160563008	1180	11	0.000488019	0.000985741	0	7.20508	PPM1L (BC104885: protein phosphatase 1 (formerly 2C)-like)
chr12	51792131	51793133	1003	8	0.000488019	0.000985741	0	7.20415	GALNT6 (BC035822: UDP-N-acetyl-alpha-D-galactosamine:polypeptide N-acetylgalactosaminyltransferase 6 (GalNAc-T6))
chrY	26974119	26975827	1709	18	0.000488019	0.000985741	0	7.20132	DAZ2 (NM_001005785: deleted in azoospermia 2)	DAZ4 (NM_020420: deleted in azoospermia 4)	DAZ2 (NM_001005786: deleted in azoospermia 2)	DAZ4 (BC047617: deleted in azoospermia 4)	DAZ3 (NM_020364: deleted in azoospermia 3)	DAZ2 (BC113006: deleted in azoospermia 2)
chr10	88287518	88288572	1055	10	0.000488019	0.000985741	0	7.20031	WAPAL (BC140858: wings apart-like homolog (Drosophila))
chr11	72850505	72852016	1512	16	0.000488019	0.000985741	0	7.19972	FCHSD2 (BC010394: FCH and double SH3 domains 2)
chr15	50835834	50837511	1678	12	0.000488019	0.000985741	0	7.19718	USP50 (BC146493: ubiquitin specific peptidase 50)
chr17	8665688	8666852	1165	10	0.000488019	0.000985741	0	7.19679	SPDYE4 (NM_001128076: speedy homolog E4 (Xenopus laevis))
chr14	33408068	33409385	1318	14	0.000488019	0.000985741	0	7.19458	NPAS3 (NM_173159: neuronal PAS domain protein 3)
chr2	192023461	192024265	805	9	0.000488019	0.000985741	0	7.19426	STAT4 (NM_003151: signal transducer and activator of transcription 4)
chr13	30430699	30431993	1295	11	0.000488019	0.000985741	0	7.19404	UBL3 (BC059385: ubiquitin-like 3)
chr19_GL000209R	63802	65508	1707	16	0.000488019	0.000985741	0	7.19402	KIR3DS1 (NM_001083539: "killer cell immunoglobulin-like receptor, three domains, short cytoplasmic tail, 1")
chr14	75078354	75079568	1215	13	0.000488019	0.000985741	0	7.19377	CpG Islands (75077317..75079596)	LTBP2 (BC078659: latent transforming growth factor beta binding protein 2)
chr1	248308686	248309886	1201	12	0.000488019	0.000985741	0	7.1915	OR2M5 (NM_001004690: "olfactory receptor, family 2, subfamily M, member 5")
chr19	39337612	39338646	1035	11	0.000488019	0.000985741	0	7.19046	HNRNPL (NM_001533: heterogeneous nuclear ribonucleoprotein L)
chr1	54197377	54198689	1313	14	0.000488019	0.000985741	0	7.19035	GLIS1 (NM_147193: GLIS family zinc finger 1)
chr3	112278506	112279755	1250	13	0.000488019	0.000985741	0	7.18995	SLC35A5 (NM_017945: "solute carrier family 35, member A5")	ATG3 (NM_022488: ATG3 autophagy related 3 homolog (S. cerevisiae))
chr22	24101746	24103246	1501	11	0.000488019	0.000985741	0	7.18978	C22orf15 (NM_182520: chromosome 22 open reading frame 15)	VPREB3 (NM_013378: pre-B lymphocyte 3)
chr17	10367378	10368924	1547	16	0.000488019	0.000985741	0	7.1893	MYH4 (BC157120: "myosin, heavy chain 4, skeletal muscle")
chr3	179757190	179758705	1516	16	0.000488019	0.000985741	0	7.18824	PEX5L (NM_016559: peroxisomal biogenesis factor 5-like)
chr2	24351719	24352557	839	9	0.000488019	0.000985741	0	7.18785	PFN4 (NM_199346: "profilin family, member 4")
chr12	8668321	8669131	811	9	0.000488019	0.000985741	0	7.18727	CLEC4D (NM_080387: "C-type lectin domain family 4, member D")
chrX	69494585	69495406	822	9	0.000488019	0.000985741	0	7.1853	RAB41 (BC117239: "RAB41, member RAS oncogene family")
chr14	20215522	20217246	1725	18	0.000488019	0.000985741	0	7.18427	OR4Q3 (NM_172194: "olfactory receptor, family 4, subfamily Q, member 3")
chr17	16564169	16564991	823	9	0.000488019	0.000985741	0	7.18351	ZNF624 (NM_020787: zinc finger protein 624)
chr19	11379513	11380387	875	9	0.000488019	0.000985741	0	7.18277	DOCK6 (BC146786: dedicator of cytokinesis 6)
chr21	30367432	30368874	1443	12	0.000488019	0.000985741	0	7.18148	RNF160 (BC150284: ring finger protein 160)
chr3	170134197	170135187	991	8	0.000488019	0.000985741	0	7.18117	CLDN11 (NM_005602: claudin 11)
chr3	178987792	178989142	1351	12	0.000488019	0.000985741	0	7.17866	KCNMB3 (NM_001163677: "potassium large conductance calcium-activated channel, subfamily M beta member 3")
chr19	15116327	15117889	1563	15	0.000488019	0.000985741	0	7.1786	CCDC105 (NM_173482: coiled-coil domain containing 105)
chr20	30889524	30890977	1454	15	0.000488019	0.000985741	0	7.17589	KIF3B (BC136310: kinesin family member 3B)
chr3	148577457	148578690	1234	13	0.000488019	0.000985741	0	7.17579	CPA3 (NM_001870: carboxypeptidase A3 (mast cell))
chr22	36851021	36851459	439	5	0.000488019	0.000985741	0	7.17462	CpG Islands (36850893..36851466)
chr7	123567518	123568339	822	9	0.000488019	0.000985741	0	7.17433	SPAM1 (NM_153189: "sperm adhesion molecule 1 (PH-20 hyaluronidase, zona pellucida binding)")
chr18	71816386	71818255	1870	18	0.000488019	0.000985741	0	7.17266	C18orf55 (NM_014177: chromosome 18 open reading frame 55)	FBXO15 (BC029579: F-box protein 15)
chr17	47752342	47753505	1164	9	0.000488019	0.000985741	0	7.17234	SPOP (BC003385: speckle-type POZ protein)
chr7	152377105	152377892	788	5	0.000488019	0.000985741	0	7.17108	XRCC2 (BC042137: X-ray repair complementing defective repair in Chinese hamster cells 2)
chr11	49970860	49972126	1267	13	0.000488019	0.000985741	0	7.17079	OR4C13 (BC137005: "olfactory receptor, family 4, subfamily C, member 13")
chr8	37761575	37762395	821	9	0.000488019	0.000985741	0	7.17003	RAB11FIP1 (BC077720: RAB11 family interacting protein 1 (class I))
chr7	1742067	1743280	1214	12	0.000488019	0.000985741	0	7.16954	ELFN1 (NM_001128636: extracellular leucine-rich repeat and fibronectin type III domain containing 1)
chr14	90719659	90721199	1541	11	0.000488019	0.000985741	0	7.16825	PSMC1 (NM_002802: "proteasome (prosome, macropain) 26S subunit, ATPase, 1")
chr19	35410773	35411891	1119	6	0.000488019	0.000985741	0	7.16769	ZNF30 (NM_194325: zinc finger protein 30)
chr11	64583128	64584137	1010	6	0.000488019	0.000985741	0	7.16632	MEN1 (BC002544: multiple endocrine neoplasia I)
chr6	74161122	74162265	1144	12	0.000488019	0.000985741	0	7.16608	CpG Islands (74161086..74162090)	C6orf150 (BC113606: chromosome 6 open reading frame 150)
chr20	32038044	32039693	1650	10	0.000488019	0.000985741	0	7.16533	SNTA1 (BC026215: "syntrophin, alpha 1 (dystrophin-associated protein A1, 59kDa, acidic component)")
chr20	32703527	32704834	1308	11	0.000488019	0.000985741	0	7.16421	EIF2S2 (BC000934: "eukaryotic translation initiation factor 2, subunit 2 beta, 38kDa")
chr12	40502718	40504316	1599	14	0.000488019	0.000985741	0	7.16342	SLC2A13 (BC117117: "solute carrier family 2 (facilitated glucose transporter), member 13")
chr9	130548975	130550372	1398	15	0.000488019	0.000985741	0	7.16243	CpG Islands (130547264..130549117)	CDK9 (NM_001261: cyclin-dependent kinase 9)	SH2D3C (NM_170600: SH2 domain containing 3C)
chr10	113949185	113950005	821	9	0.000488019	0.000985741	0	7.16237	GPAM (BC030783: "glycerol-3-phosphate acyltransferase, mitochondrial")
chr8	104428645	104429899	1255	10	0.000488019	0.000985741	0	7.16023	DCAF13 (NM_015420: DDB1 and CUL4 associated factor 13)	WDSOF1 (BC112042: DDB1 and CUL4 associated factor 13)	SLC25A32 (BC021893: "solute carrier family 25, member 32")
chr15	49108424	49109672	1249	12	0.000488019	0.000985741	0	7.15888	CEP152 (NM_014985: centrosomal protein 152kDa)
chr16	2014249	2015699	1451	15	0.000488019	0.000985741	0	7.15768	CpG Islands (2014164..2015451)	SNHG9 (NR_003142: small nucleolar RNA host gene 9 (non-protein coding))	SNORA78 (NR_003020: "small nucleolar RNA, H/ACA box 78")	RNF151 (NM_174903: ring finger protein 151)	TBL3 (NM_006453: transducin (beta)-like 3)	SNORA10 (NR_002327: "small nucleolar RNA, H/ACA box 10")	SNORA64 (NR_002326: "small nucleolar RNA, H/ACA box 64")	RPS2 (BC016178: ribosomal protein S2)
chr1	167058738	167060154	1417	15	0.000488019	0.000985741	0	7.1576	DUSP27 (NM_001080426: dual specificity phosphatase 27 (putative))	GPA33 (BC074830: glycoprotein A33 (transmembrane))
chr4	184719174	184719686	513	6	0.000488019	0.000985741	0	7.15681	CpG Islands (184718263..184719754)
chr20	5488381	5490043	1663	14	0.000488019	0.000985741	0	7.15664	LOC149837 (NR_015406: hypothetical LOC149837)
chr16	3019464	3020496	1033	11	0.000488019	0.000985741	0	7.15662	CpG Islands (3016646..3020326)	PAQR4 (NM_152341: progestin and adipoQ receptor family member IV)
chr11	56344851	56345682	832	9	0.000488019	0.000985741	0	7.15531	OR5M10 (NM_001004741: "olfactory receptor, family 5, subfamily M, member 10")
chrX	149614860	149616180	1321	14	0.000488019	0.000985741	0	7.15498	MAMLD1 (NM_005491: mastermind-like domain containing 1)
chr1	185129408	185130754	1347	10	0.000488019	0.000985741	0	7.15494	C1orf25 (BC045535: chromosome 1 open reading frame 25)
chr22	35648521	35649545	1025	7	0.000488019	0.000985741	0	7.15423	HMGXB4 (NM_001003681: HMG box domain containing 4)
chr12	54512686	54513794	1109	8	0.000488019	0.000985741	0	7.15275	LOC400043 (NR_026656: hypothetical LOC400043)
chr2	101925943	101927069	1127	10	0.000488019	0.000985741	0	7.15275	RNF149 (BC019355: ring finger protein 149)
chr3	168268857	168269701	845	9	0.000488019	0.000985741	0	7.14973	miRNA (hsa-mir-551b: MI0003575)
chr1	185291934	185293079	1146	11	0.000488019	0.000985741	0	7.1496	IVNS1ABP (BC067739: influenza virus NS1A binding protein)
chr9	84526714	84527837	1124	12	0.000488019	0.000985741	0	7.14945	FLJ43950 (NR_026851: FAM75-like protein FLJ46321 pseudogene)
chr21	38448795	38449906	1112	9	0.000488019	0.000985741	0	7.14928	TTC3 (NM_003316: tetratricopeptide repeat domain 3)	PIGP (NM_153681: "phosphatidylinositol glycan anchor biosynthesis, class P")
chr11	64884209	64885434	1226	13	0.000488019	0.000985741	0	7.14917	CpG Islands (64884115..64885448)	MRPL49 (NM_004927: mitochondrial ribosomal protein L49)	ZNHIT2 (NM_014205: "zinc finger, HIT type 2")
chr2	158851082	158852525	1444	15	0.000488019	0.000985741	0	7.14901	UPP2 (NM_001135098: uridine phosphorylase 2)
chrX	103088164	103089397	1234	13	0.000488019	0.000985741	0	7.14778	RAB9B (BC093758: "RAB9B, member RAS oncogene family")
chr13	20526320	20527424	1105	12	0.000488019	0.000985741	0	7.14716	ZMYM2 (NM_197968: "zinc finger, MYM-type 2")
chr5	1599114	1600350	1237	10	0.000488019	0.000985741	0	7.14669	SDHAP3 (NR_003263: "succinate dehydrogenase complex, subunit A, flavoprotein pseudogene 3")
chr16	3454782	3456156	1375	11	0.000488019	0.000985741	0	7.14585	ZNF434 (BC002859: zinc finger protein 434)
chr1	38259313	38260511	1199	13	0.000488019	0.000985741	0	7.1443	CpG Islands (38259095..38260427)	MANEAL (NM_001113482: "mannosidase, endo-alpha-like")
chr15	90039091	90040317	1227	13	0.000488019	0.000985741	0	7.14393	CpG Islands (90039464..90039984)	RHCG (NM_016321: "Rh family, C glycoprotein")
chr4	189027134	189028686	1553	11	0.000488019	0.000985741	0	7.14184	CpG Islands (189027609..189028033)	TRIML2 (BC111959: tripartite motif family-like 2)
chr16	89621071	89622189	1119	7	0.000488019	0.000985741	0	7.14013	RPL13 (BC106058: ribosomal protein L13)	SNORD68 (NR_002450: "small nucleolar RNA, C/D box 68")
chr12	133557991	133559449	1459	13	0.000488019	0.000985741	0	7.13875	ZNF26 (NM_019591: zinc finger protein 26)
chr3	122336526	122337483	958	8	0.000488019	0.000985741	0	7.13857	PARP15 (BC143573: "poly (ADP-ribose) polymerase family, member 15")
chr8	58172674	58173806	1133	12	0.000488019	0.000985741	0	7.13853	CpG Islands (58172076..58173863)
chr19	34288190	34289586	1397	15	0.000488019	0.000985741	0	7.13812	CpG Islands (34286184..34289135)	KCTD15 (NM_001129994: potassium channel tetramerisation domain containing 15)
chr17	26737724	26738834	1111	12	0.000488019	0.000985741	0	7.13775	SLC46A1 (BC010691: "solute carrier family 46 (folate transporter), member 1")
chr5	64860611	64861947	1337	12	0.000488019	0.000985741	0	7.13743	PPWD1 (NM_015342: peptidylprolyl isomerase domain and WD repeat containing 1)	CENPK (BC005400: centromere protein K)
chr9	86439387	86440617	1231	11	0.000488019	0.000985741	0	7.13725	GKAP1 (BC014476: G kinase anchoring protein 1)
chr1	111016689	111018147	1459	14	0.000488019	0.000985741	0	7.13686	CYMP (NR_003599: chymosin pseudogene)
chr9	133535248	133536670	1423	15	0.000488019	0.000985741	0	7.13624	CpG Islands (133534534..133542394)	PRDM12 (NM_021619: PR domain containing 12)
chr4	141447541	141448337	797	9	0.000488019	0.000985741	0	7.136	ELMOD2 (NM_153702: ELMO/CED-12 domain containing 2)
chr11	4792884	4794602	1719	18	0.000488019	0.000985741	0	7.13327	OR51F1 (NM_001004752: "olfactory receptor, family 51, subfamily F, member 1")
chr4	144426729	144428226	1498	13	0.000488019	0.000985741	0	7.13288	SMARCA5 (NM_003601: "SWI/SNF related, matrix associated, actin dependent regulator ofchromatin, subfamily a, member 5")
chr5	114517077	114518273	1197	13	0.000488019	0.000985741	0	7.13114	TRIM36 (BC130334: tripartite motif-containing 36)
chr14	93381441	93382555	1115	12	0.000488019	0.000985741	0	7.1308	CHGA (NM_001275: chromogranin A (parathyroid secretory protein 1))
chr6	118978345	118979699	1355	12	0.000488019	0.000985741	0	7.13035	C6orf204 (BC153054: chromosome 6 open reading frame 204)
chr16	2509620	2510824	1205	13	0.000488019	0.000985741	0	7.12688	CpG Islands (2509816..2510482)	C16orf59 (NM_025108: chromosome 16 open reading frame 59)
chr9	14991898	14993431	1534	16	0.000488019	0.000985741	0	7.12587	LOC389705 (NR_003920: chromosome 4 open reading frame 27 pseudogene)
chr6	25838127	25839725	1599	17	0.000488019	0.000985741	0	7.12516	SLC17A1 (BC101745: "solute carrier family 17 (sodium phosphate), member 1")
chr1	206855205	206856427	1223	13	0.000488019	0.000985741	0	7.12503	MAPKAPK2 (NM_004759: mitogen-activated protein kinase-activated protein kinase 2)
chr21	27005577	27006750	1174	10	0.000488019	0.000985741	0	7.12495	JAM2 (NM_021219: junctional adhesion molecule 2)
chr14	50859909	50861074	1166	12	0.000488019	0.000985741	0	7.12482	CDKL1 (NM_004196: cyclin-dependent kinase-like 1 (CDC2-related kinase))
chr15	60777492	60779221	1730	18	0.000488019	0.000985741	0	7.12423	NARG2 (BC140894: NMDA receptor regulated 2)
chr4	40637556	40638790	1235	13	0.000488019	0.000985741	0	7.12379	RBM47 (NM_001098634: RNA binding motif protein 47)
chr17	18678196	18679383	1188	11	0.000488019	0.000985741	0	7.12285	FAM18B (NM_016078: "family with sequence similarity 18, member B")
chr10	62150413	62152066	1654	17	0.000488019	0.000985741	0	7.12275	ANK3 (NM_020987: "ankyrin 3, node of Ranvier (ankyrin G)")
chr20	29894411	29896367	1957	19	0.000488019	0.000985741	0	7.12252	DEFB116 (NM_001037731: "defensin, beta 116")
chr9	6652080	6653082	1003	7	0.000488019	0.000985741	0	7.12077	GLDC (BC111995: glycine dehydrogenase (decarboxylating))
chr16	85153478	85153882	405	5	0.000488019	0.000985741	0	7.1206	FAM92B (BC093665: "family with sequence similarity 92, member B")
chr3	100207710	100208524	815	9	0.000488019	0.000985741	0	7.11678	TMEM45A (NM_018004: transmembrane protein 45A)
chr3	138310136	138311158	1023	11	0.000488019	0.000985741	0	7.11678	CEP70 (BC030598: centrosomal protein 70kDa)
chr16	22449086	22450194	1109	10	0.000488019	0.000985741	0	7.1167	LOC641298 (NR_027154: "SMG1 homolog, phosphatidylinositol 3-kinase-related kinase pseudogene")	RRN3P3 (NR_027460: RNA polymerase I transcription factor homolog (S. cerevisiae) pseudogene 3)
chr1	50489948	50491192	1245	13	0.000488019	0.000985741	0	7.11651	AGBL4 (NM_032785: ATP/GTP binding protein-like 4)
chr17	66187189	66188708	1520	16	0.000488019	0.000985741	0	7.11488	LOC440461 (NR_027283: SH3 domain containing 20 pseudogene)
chr6	84743137	84744155	1019	11	0.000488019	0.000985741	0	7.11453	CpG Islands (84743357..84743948)	MRAP2 (NM_138409: melanocortin 2 receptor accessory protein 2)
chr3	196070255	196070869	615	6	0.000488019	0.000985741	0	7.1145	TM4SF19 (BC146985: transmembrane 4 L six family member 19)
chr9	123604306	123605626	1321	14	0.000488019	0.000985741	0	7.11398	CpG Islands (123605043..123605585)	LOC253039 (NR_024408: hypothetical LOC253039)	PSMD5 (BC014478: "proteasome (prosome, macropain) 26S subunit, non-ATPase, 5")
chr19	4071335	4072038	704	5	0.000488019	0.000985741	0	7.11383	ZBTB7A (BC084568: zinc finger and BTB domain containing 7A)
chr3	164055140	164056242	1103	12	0.000488019	0.000985741	0	7.11349	miRNA (hsa-mir-720: MI0006654)
chr1	156078149	156079145	997	9	0.000488019	0.000985741	0	7.11304	LMNA (NM_170708: lamin A/C)
chr11	62069103	62069970	868	9	0.000488019	0.000985741	0	7.11234	SCGB1D4 (BC130639: "secretoglobin, family 1D, member 4")
chr12	65218237	65219079	843	9	0.000488019	0.000985741	0	7.11233	CpG Islands (65218245..65219143)
chr8	133787398	133789019	1622	17	0.000488019	0.000985741	0	7.11203	CpG Islands (133787441..133787891)	PHF20L1 (NM_016018: PHD finger protein 20-like 1)
chr4	190951861	190953345	1485	15	0.000488019	0.000985741	0	7.11197	FRG2 (BC144572: FSHD region gene 2)
chr22	18781227	18782751	1525	16	0.000488019	0.000985741	0	7.11154	GGT3P (NR_003267: gamma-glutamyltransferase 3 pseudogene)
chr6	697094	698404	1311	14	0.000488019	0.000985741	0	7.11142	EXOC2 (NM_018303: exocyst complex component 2)
chrX	72433479	72434793	1315	14	0.000488019	0.000985741	0	7.1114	NAP1L2 (BC026325: nucleosome assembly protein 1-like 2)
chr17	48073874	48075101	1228	13	0.000488019	0.000985741	0	7.11135	CpG Islands (48074050..48074614)	DLX3 (BC012361: distal-less homeobox 3)
chr1	46220725	46222161	1437	14	0.000488019	0.000985741	0	7.11088	IPP (BC032544: intracisternal A particle-promoted polypeptide)
chr5	169005601	169006404	804	9	0.000488019	0.000985741	0	7.11081	CCDC99 (NM_017785: coiled-coil domain containing 99)
chr19	22385468	22386984	1517	13	0.000488019	0.000985741	0	7.11049	ZNF676 (NM_001001411: zinc finger protein 676)
chr16	74461995	74463003	1009	9	0.000488019	0.000985741	0	7.11008	CLEC18B (NM_001011880: "C-type lectin domain family 18, member B")
chr12	112450642	112451763	1122	12	0.000488019	0.000985741	0	7.10918	CpG Islands (112450905..112451856)	ERP29 (NM_006817: endoplasmic reticulum protein 29)	TMEM116 (BC048796: transmembrane protein 116)
chr22	41067578	41068890	1313	9	0.000488019	0.000985741	0	7.1088	MCHR1 (NM_005297: melanin-concentrating hormone receptor 1)
chr1	115833721	115835047	1327	14	0.000488019	0.000985741	0	7.10619	NGF (BC126148: nerve growth factor (beta polypeptide))
chr2	171572558	171573868	1311	14	0.000488019	0.000985741	0	7.10553	CpG Islands (171569877..171573904)	SP5 (NM_001003845: Sp5 transcription factor)	LOC440925 (NR_027433: hypothetical LOC440925)
chr13	32599255	32600322	1068	9	0.000488019	0.000985741	0	7.10497	FRY (NM_023037: furry homolog (Drosophila))
chr21	33989914	33990946	1033	7	0.000488019	0.000985741	0	7.10491	C21orf59 (NM_021254: chromosome 21 open reading frame 59)
chr8	42234941	42236237	1297	14	0.000488019	0.000985741	0	7.10485	DKK4 (BC107046: dickkopf homolog 4 (Xenopus laevis))
chr4	69050125	69050991	867	7	0.000488019	0.000985741	0	7.10471	LOC100130017 (NR_015446: "ferritin, light polypeptide pseudogene")
chr1	115634270	115635764	1495	15	0.000488019	0.000985741	0	7.10409	TSPAN2 (BC021675: tetraspanin 2)
chr9	98980470	98981424	955	7	0.000488019	0.000985741	0	7.10409	CpG Islands (98980493..98980759)	CpG Islands (98981292..98982175)
chr2	241505104	241506306	1203	13	0.000488019	0.000985741	0	7.1036	CpG Islands (241505922..241506133)	RNPEPL1 (NM_018226: arginyl aminopeptidase (aminopeptidase B)-like 1)	ANKMY1 (BC073146: ankyrin repeat and MYND domain containing 1)
chr3	128219065	128220555	1491	15	0.000488019	0.000985741	0	7.10328	LOC90246 (NR_026954: hypothetical protein LOC90246)	GATA2 (BC015613: GATA binding protein 2)
chr11	7035062	7036410	1349	13	0.000488019	0.000985741	0	7.10161	NLRP14 (NM_176822: "NLR family, pyrin domain containing 14")
chr9	125328768	125330069	1302	14	0.000488019	0.000985741	0	7.10107	OR1L8 (NM_001004454: "olfactory receptor, family 1, subfamily L, member 8")
chr18	2652621	2653747	1127	11	0.000488019	0.000985741	0	7.10083	SMCHD1 (NM_015295: structural maintenance ofchromosomes flexible hinge domain containing 1)
chr3	191054892	191056080	1189	10	0.000488019	0.000985741	0	7.09948	UTS2D (NM_198152: urotensin 2 domain containing)
chr17	40024194	40025293	1100	9	0.000488019	0.000985741	0	7.0988	KLHL11 (NM_018143: kelch-like 11 (Drosophila))
chr11	8962984	8964413	1430	15	0.000488019	0.000985741	0	7.09807	ASCL3 (BC146582: achaete-scute complex homolog 3 (Drosophila))
chr2	224900937	224902060	1124	10	0.000488019	0.000985741	0	7.0968	SERPINE2 (NM_001136529: "serpin peptidase inhibitor, clade E (nexin, plasminogen activator inhibitor type 1), member 2")
chr5	132196508	132197614	1107	12	0.000488019	0.000985741	0	7.09615	UQCRQ (NM_014402: "ubiquinol-cytochrome c reductase, complex III subunit VII, 9.5kDa")	GDF9 (BC096228: growth differentiation factor 9)
chr5	174874113	174875449	1337	14	0.000488019	0.000985741	0	7.09594	DRD1 (BC096837: dopamine receptor D1)
chr1	155885660	155887099	1440	15	0.000488019	0.000985741	0	7.09534	RIT1 (BC104186: Ras-like without CAAX 1)	SNORA42 (NR_002974: "small nucleolar RNA, H/ACA box 42")
chr8	143749066	143750178	1113	12	0.000488019	0.000985741	0	7.09473	JRK (BC043351: jerky homolog (mouse))
chr3	197415407	197416457	1051	9	0.000488019	0.000985741	0	7.09369	miRNA (hsa-mir-922: MI0005714)
chr3	123699438	123700882	1445	15	0.000488019	0.000985741	0	7.09363	ROPN1 (BC132744: "ropporin, rhophilin associated protein 1")
chr13	37240386	37241608	1223	10	0.000488019	0.000985741	0	7.09326	C13orf36 (NM_203451: chromosome 13 open reading frame 36)
chr2	149804180	149805973	1794	16	0.000488019	0.000985741	0	7.09319	KIF5C (BC110287: kinesin family member 5C)
chr16	55907253	55908436	1184	12	0.000497978	0.000985741	0	7.09223	CES7 (BC069548: carboxylesterase 7)
chr8	22105662	22106964	1303	14	0.000497978	0.000985741	0	7.09209	miRNA (hsa-mir-320a: MI0000542)	POLR3D (BC004484: "polymerase (RNA) III (DNA directed) polypeptide D, 44kDa")
chr18	76189895	76190793	899	9	0.000497978	0.000985741	0	7.09206	CpG Islands (76189718..76190190)	CpG Islands (76190598..76190862)
chr16	58275833	58276852	1020	8	0.000497978	0.000985741	0	7.09136	CCDC113 (NM_014157: coiled-coil domain containing 113)
chrY	528943	530438	1496	12	0.000497978	0.000985741	0	7.09131	CpG Islands (529673..531262)	SHOX (NM_000451: short stature homeobox)
chr5	159804380	159805357	978	8	0.000497978	0.000985741	0	7.09026	C1QTNF2 (NM_031908: C1q and tumor necrosis factor related protein 2)
chrX	152593353	152594974	1622	16	0.000497978	0.000985741	0	7.0896	ZNF275 (NM_001080485: zinc finger protein 275)
chr7	43967958	43969326	1369	9	0.000497978	0.000985741	0	7.08935	UBE2D4 (BC004104: ubiquitin-conjugating enzyme E2D 4 (putative))	URG4 (NM_001077664: upregulator of cell proliferation)
chr3	194389933	194391075	1143	10	0.000497978	0.000985741	0	7.08924	LSG1 (BC068500: large subunit GTPase 1 homolog (S. cerevisiae))
chr8	82401084	82402453	1370	11	0.000497978	0.000985741	0	7.08775	FABP4 (BC003672: "fatty acid binding protein 4, adipocyte")
chr15	50472478	50473680	1203	13	0.000497978	0.000985741	0	7.08742	SLC27A2 (NM_001159629: "solute carrier family 27 (fatty acid transporter), member 2")
chr5	140532502	140533797	1296	11	0.000497978	0.000985741	0	7.08739	PCDHB6 (BC152975: protocadherin beta 6)	PCDHB17 (NR_001280: protocadherin beta 17 pseudogene)
chr19	41432359	41433157	799	9	0.000497978	0.000985741	0	7.08647	CYP2B7P1 (NR_001278: "cytochrome P450, family 2, subfamily B, polypeptide 7 pseudogene 1")
chr9	34376622	34377726	1105	12	0.000497978	0.000985741	0	7.08584	CpG Islands (34376500..34377187)	CpG Islands (34377401..34377610)	KIAA1161 (BC070098: KIAA1161)
chr9	39467392	39468584	1193	10	0.000497978	0.000985741	0	7.08543	LOC653501 (NR_003528: zinc finger protein 658 pseudogene)
chr4	144620942	144622262	1321	14	0.000497978	0.000985741	0	7.08477	CpG Islands (144620822..144622218)	FREM3 (NM_001168235: FRAS1 related extracellular matrix 3)
chr19	57149179	57149788	610	7	0.000497978	0.000985741	0	7.08473	CpG Islands (57149423..57149631)
chr19	51103141	51104154	1014	11	0.000497978	0.000985741	0	7.08444	SNAR-F (NR_004384: small ILF3/NF90-associated RNA F)
chr5	31796163	31797461	1299	11	0.000497978	0.000985741	0	7.08444	PDZD2 (NM_178140: PDZ domain containing 2)
chr19	2869006	2870151	1146	10	0.000497978	0.000985741	0	7.08339	ZNF556 (NM_024967: zinc finger protein 556)
chr1	152597120	152598804	1685	16	0.000497978	0.000985741	0	7.08312	LCE3A (NM_178431: late cornified envelope 3A)
chr6	699092	700544	1453	14	0.000497978	0.000985741	0	7.08295	EXOC2 (NM_018303: exocyst complex component 2)
chr15	101395285	101396233	949	7	0.000497978	0.000985741	0	7.08228	LOC145757 (BC117365: hypothetical LOC145757)
chr5	94951820	94953441	1622	17	0.000497978	0.000985741	0	7.08163	GPR150 (NM_199243: G protein-coupled receptor 150)
chr7	150001609	150003229	1621	17	0.000497978	0.000985741	0	7.08135	ACTR3C (NM_001164459: ARP3 actin-related protein 3 homolog C (yeast))
chrX	91084823	91086193	1371	14	0.000497978	0.000985741	0	7.07969	PCDH11X (NM_014522: protocadherin 11 X-linked)
chr1	205826683	205827213	531	6	0.000497978	0.000985741	0	7.07922	PM20D1 (BC039170: peptidase M20 domain containing 1)
chr15	74730875	74732136	1262	11	0.000497978	0.000985741	0	7.07838	SEMA7A (NM_001146030: "semaphorin 7A, GPI membrane anchor (John Milton Hagen blood group)")
chr1	183611472	183612351	880	9	0.000497978	0.000985741	0	7.07755	ARPC5 (BC057237: "actin related protein 2/3 complex, subunit 5, 16kDa")
chr19	57968592	57969889	1298	8	0.000497978	0.000985741	0	7.07704	VN1R1 (NM_020633: vomeronasal 1 receptor 1)
chr5	179153590	179154600	1011	11	0.000497978	0.000985741	0	7.07666	MAML1 (NM_014757: mastermind-like 1 (Drosophila))
chr20	61978010	61979082	1073	6	0.000497978	0.000985741	0	7.07659	CpG Islands (61978015..61978294)
chr16	88503532	88504349	818	9	0.000497978	0.000985741	0	7.07644	CpG Islands (88502814..88504340)
chr16	24546195	24548046	1852	11	0.000497978	0.000985741	0	7.07623	RBBP6 (NM_006910: retinoblastoma binding protein 6)
chr17	72999218	72999934	717	8	0.000497978	0.000985741	0	7.07604	CpG Islands (72999204..72999978)
chr12	19276790	19278221	1432	15	0.000497978	0.000985741	0	7.07592	PLEKHA5 (NM_019012: "pleckstrin homology domain containing, family A member 5")
chrX	52509491	52510501	1011	11	0.000497978	0.000985741	0	7.07514	XAGE1D (NM_020411: "X antigen family, member 1D")	XAGE1B (NM_001097594: "X antigen family, member 1B")	XAGE1E (NM_001097604: "X antigen family, member 1E")	XAGE1C (NM_001097597: "X antigen family, member 1C")	XAGE1A (NM_001097592: "X antigen family, member 1A")	XAGE1D (NM_133430: "X antigen family, member 1D")	XAGE1E (NM_001097603: "X antigen family, member 1E")	XAGE1B (NM_001097595: "X antigen family, member 1B")	XAGE1C (NM_001097602: "X antigen family, member 1C")	XAGE1A (NM_001097591: "X antigen family, member 1A")	XAGE1D (BC160078: "X antigen family, member 1D")	XAGE1E (NM_001097605: "X antigen family, member 1E")	XAGE1A (NM_001097593: "X antigen family, member 1A")	XAGE1C (NM_001097598: "X antigen family, member 1C")	XAGE1B (NM_001097596: "X antigen family, member 1B")
chr15	56759880	56761108	1229	13	0.000507938	0.000985741	0	7.07396	MNS1 (BC031046: meiosis-specific nuclear structural 1)
chr11	124317221	124319002	1782	17	0.000507938	0.000985741	0	7.07383	OR8B8 (NM_012378: "olfactory receptor, family 8, subfamily B, member 8")
chr7	96135762	96136957	1196	13	0.000507938	0.000985741	0	7.07263	FLJ42280 (BC171740: hypothetical LOC401388)
chr12	93095455	93097195	1741	15	0.000507938	0.000985741	0	7.07206	C12orf74 (BC105728: chromosome 12 open reading frame 74)
chr14	55730416	55731721	1306	11	0.000507938	0.000985741	0	7.07028	FBXO34 (NM_017943: F-box protein 34)
chr5	32787721	32789229	1509	16	0.000507938	0.000985741	0	7.0698	C5orf23 (NM_024563: chromosome 5 open reading frame 23)
chr17_CTG5_HAP1	1154659	1155811	1153	10	0.000507938	0.000985741	0	7.06932	C17orf69 (NR_026905: chromosome 17 open reading frame 69)
chr6	4014508	4015481	974	7	0.000507938	0.000985741	0	7.06861	PRPF4B (BC034969: PRP4 pre-mRNA processing factor 4 homolog B (yeast))
chr5	156276401	156277449	1049	9	0.000507938	0.000985741	0	7.06752	CpG Islands (156277302..156277685)	PPP1R2P3 (NR_002168: "protein phosphatase 1, regulatory (inhibitor) subunit 2 pseudogene 3")
chr3	111261219	111262641	1423	15	0.000507938	0.000985741	0	7.06744	CD96 (NM_005816: CD96 molecule)
chr10	12393866	12394640	775	6	0.000507938	0.000985741	0	7.06739	CAMK1D (NM_020397: calcium/calmodulin-dependent protein kinase ID)
chr6	105587418	105588635	1218	11	0.000507938	0.000985741	0	7.06733	BVES (NM_147147: blood vessel epicardial substance)
chr11	17290860	17292302	1443	9	0.000507938	0.000985741	0	7.06695	NUCB2 (NM_005013: nucleobindin 2)
chr12	105734578	105735462	885	9	0.000507938	0.000985741	0	7.06641	C12orf75 (BC127012: chromosome 12 open reading frame 75)
chr10	123738791	123740087	1297	7	0.000507938	0.000985741	0	7.06488	NSMCE4A (BC005212: non-SMC element 4 homolog A (S. cerevisiae))
chr8	95832819	95834467	1649	14	0.000507938	0.000985741	0	7.06401	INTS8 (NM_017864: integrator complex subunit 8)
chr1	28092073	28092946	874	9	0.000507938	0.000985741	0	7.06347	STX12 (NM_177424: syntaxin 12)
chr11	18957475	18958884	1410	15	0.000507938	0.000985741	0	7.06267	MRGPRX1 (BC096835: "MAS-related GPR, member X1")
chr8	117772976	117774681	1706	15	0.000507938	0.000985741	0	7.06247	UTP23 (NM_032334: "UTP23, small subunit (SSU) processome component, homolog (yeast)")	EIF3H (BC000386: "eukaryotic translation initiation factor 3, subunit H")
chr12	112747158	112748677	1520	16	0.000507938	0.000985741	0	7.06241	C12orf51 (NM_001109662: chromosome 12 open reading frame 51)
chr16	774708	775820	1113	12	0.000507938	0.000985741	0	7.06223	HAGHL (NM_207112: hydroxyacylglutathione hydrolase-like)	CCDC78 (BC042110: coiled-coil domain containing 78)
chr5	16505956	16506987	1032	9	0.000507938	0.000985741	0	7.06166	FAM134B (BC073132: "family with sequence similarity 134, member B")
chr10	44883201	44884613	1413	15	0.000507938	0.000985741	0	7.06132	CXCL12 (BC039893: chemokine (C-X-C motif) ligand 12 (stromal cell-derived factor 1))
chr15	60920348	60921601	1254	11	0.000507938	0.000985741	0	7.06127	RORA (NM_002943: RAR-related orphan receptor A)
chr1	223936348	223937054	707	8	0.000507938	0.000985741	0	7.06094	CpG Islands (223936342..223937044)
chr20	4003362	4004164	803	9	0.000507938	0.000985741	0	7.06077	RNF24 (NM_007219: ring finger protein 24)
chr14	50159513	50160875	1363	11	0.000507938	0.000985741	0	7.05925	CpG Islands (50159667..50160424)	KLHDC1 (BC101595: kelch domain containing 1)	POLE2 (BC112962: "polymerase (DNA directed), epsilon 2 (p59 subunit)")
chr1	156475868	156476706	839	9	0.000507938	0.000985741	0	7.0592	MEF2D (NM_005920: myocyte enhancer factor 2D)
chr13	44209984	44211597	1614	17	0.000507938	0.000985741	0	7.05874	ENOX1 (BC024178: ecto-NOX disulfide-thiol exchanger 1)
chr10	103538839	103540259	1421	15	0.000507938	0.000985741	0	7.05793	CpG Islands (103538815..103539988)	FGF8 (BC069106: fibroblast growth factor 8 (androgen-induced))	NPM3 (BC041067: nucleophosmin/nucleoplasmin 3)
chr8	48656086	48657104	1019	11	0.000507938	0.000985741	0	7.05704	CEBPD (BC105109: "CCAAT/enhancer binding protein (C/EBP), delta")
chr5	10563249	10565247	1999	21	0.000507938	0.000985741	0	7.05582	CpG Islands (10562816..10565680)	ANKRD33B (NM_001164440: ankyrin repeat domain 33B)
chr3	118890741	118892261	1521	16	0.000507938	0.000985741	0	7.05574	UPK1B (NM_006952: uroplakin 1B)
chr8	189114	190302	1189	10	0.000507938	0.000985741	0	7.05549	RPL23AP53 (NR_003572: ribosomal protein L23a pseudogene 53)
chr1	35246225	35247425	1201	13	0.000507938	0.000985741	0	7.05432	CpG Islands (35246876..35247599)	GJB3 (NM_024009: "gap junction protein, beta 3, 31kDa")
chr2	143888183	143889998	1816	19	0.000507938	0.000985741	0	7.05409	ARHGAP15 (NM_018460: Rho GTPase activating protein 15)
chr20	58180659	58181770	1112	12	0.000507938	0.000985741	0	7.05385	CpG Islands (58179808..58180787)	PHACTR3 (BC108303: phosphatase and actin regulator 3)
chr9	117157726	117158990	1265	10	0.000507938	0.000985741	0	7.05381	AKNA (NM_030767: AT-hook transcription factor)
chr3	154147294	154148657	1364	14	0.000507938	0.000985741	0	7.05337	GPR149 (BC156849: G protein-coupled receptor 149)
chr9	94130069	94131801	1733	18	0.000507938	0.000985741	0	7.05301	AUH (BC020722: AU RNA binding protein/enoyl-Coenzyme A hydratase)
chr22	50899964	50900380	417	5	0.000507938	0.000985741	0	7.0524	CpG Islands (50899961..50900279)
chr2	112939065	112939689	625	7	0.000507938	0.000985741	0	7.05201	CpG Islands (112939287..112939563)
chr4	89372462	89374377	1916	20	0.000507938	0.000985741	0	7.05173	HERC5 (NM_016323: hect domain and RLD 5)
chr19_GL000209R	14914	17303	2390	20	0.000507938	0.000985741	0	7.05165	KIR2DL2 (NM_014219: "killer cell immunoglobulin-like receptor, two domains, long cytoplasmic tail, 2")
chr8	53853382	53854494	1113	12	0.000507938	0.000985741	0	7.05146	CpG Islands (53851701..53854426)	NPBWR1 (NM_005285: neuropeptides B/W receptor 1)
chr9	139901845	139902365	521	6	0.000507938	0.000985741	0	7.0511	CpG Islands (139901954..139902205)
chr8	7854232	7855782	1551	14	0.000507938	0.000985741	0	7.05093	DEFB109P1B (NR_003668: "defensin, beta 109, pseudogene 1B")	DEFB109 (BC148781: "defensin, beta 109, pseudogene 1B")
chr11	5367768	5369368	1601	17	0.000507938	0.000985741	0	7.05084	OR51B6 (NM_001004750: "olfactory receptor, family 51, subfamily B, member 6")	OR51B5 (NM_001005567: "olfactory receptor, family 51, subfamily B, member 5")
chrX	16959620	16961006	1387	10	0.000507938	0.000985741	0	7.05068	REPS2 (NM_004726: RALBP1 associated Eps domain containing 2)
chr2	237418575	237419377	803	9	0.000507938	0.000985741	0	7.05003	IQCA1 (NM_024726: IQ motif containing with AAA domain 1)
chr16	20708125	20709537	1413	11	0.000507938	0.000985741	0	7.04955	ACSM1 (NM_052956: acyl-CoA synthetase medium-chain family member 1)
chr14	90802105	90803369	1265	10	0.000507938	0.000985741	0	7.04868	C14orf102 (BC098568: chromosome 14 open reading frame 102)
chr5	78572878	78574575	1698	12	0.000507938	0.000985741	0	7.04848	JMY (BC130624: "junction mediating and regulatory protein, p53 cofactor")
chr16	606725	607849	1125	12	0.000507938	0.000985741	0	7.04808	C16orf11 (NM_145270: chromosome 16 open reading frame 11)
chr7	130416866	130418100	1235	13	0.000507938	0.000985741	0	7.04784	CpG Islands (130417912..130419378)	KLF14 (BC160035: Kruppel-like factor 14)
chr3	11891383	11892782	1400	12	0.000517897	0.000985741	0	7.04699	C3orf31 (NM_138807: chromosome 3 open reading frame 31)
chr17	48418148	48419411	1264	11	0.000517897	0.000985741	0	7.04683	XYLT2 (NM_022167: xylosyltransferase II)
chr22	29082243	29083114	872	7	0.000517897	0.000985741	0	7.0467	TTC28 (NM_001145418: tetratricopeptide repeat domain 28)
chr18	33714763	33715825	1063	11	0.000517897	0.000985741	0	7.04648	SLC39A6 (BC039498: "solute carrier family 39 (zinc transporter), member 6")
chr1	47527140	47528750	1611	15	0.000517897	0.000985741	0	7.04637	CYP4Z1 (NM_178134: "cytochrome P450, family 4, subfamily Z, polypeptide 1")
chr6	42859331	42860929	1599	9	0.000517897	0.000985741	0	7.04613	C6orf226 (BC060325: chromosome 6 open reading frame 226)
chrY	23761790	23762908	1119	12	0.000517897	0.000985741	0	7.04539	TTTY13 (NR_001537: "testis-specific transcript, Y-linked 13 (non-protein coding)")
chr2	166813706	166815603	1898	16	0.000517897	0.000985741	0	7.04479	TTC21B (NM_024753: tetratricopeptide repeat domain 21B)
chrX	55192895	55194299	1405	15	0.000517897	0.000985741	0	7.04461	FAM104B (NM_001166703: "family with sequence similarity 104, member B")
chr7	128305056	128306462	1407	12	0.000517897	0.000985741	0	7.0436	FAM71F2 (NM_001128926: "family with sequence similarity 71, member F2")
chr2	165812670	165814217	1548	13	0.000517897	0.000985741	0	7.04168	SLC38A11 (BC125157: "solute carrier family 38, member 11")
chr1	160309651	160311263	1613	17	0.000527857	0.000985741	0	7.03954	NCSTN (NM_015331: nicastrin)	COPA (BC038447: "coatomer protein complex, subunit alpha")
chr20	43446052	43446920	869	9	0.000527857	0.000985741	0	7.03932	RIMS4 (NM_182970: regulating synaptic membrane exocytosis 4)
chr13	21449761	21450831	1071	9	0.000527857	0.000985741	0	7.03815	XPO4 (BC113573: exportin 4)
chr5	135232606	135233806	1201	13	0.000527857	0.000985741	0	7.03808	IL9 (NM_000590: interleukin 9)
chr3	196300196	196301208	1013	8	0.000527857	0.000985741	0	7.03795	WDR53 (NM_182627: WD repeat domain 53)
chr10	116575120	116576607	1488	12	0.000527857	0.000985741	0	7.03746	FAM160B1 (NM_020940: "family with sequence similarity 160, member B1")
chr9	80643974	80645208	1235	13	0.000527857	0.000985741	0	7.03356	GNAQ (BC075097: "guanine nucleotide binding protein (G protein), q polypeptide")
chr17	46508678	46510202	1525	14	0.000527857	0.000985741	0	7.03267	SKAP1 (BC047870: src kinase associated phosphoprotein 1)
chr5	147260434	147261258	825	9	0.000527857	0.000985741	0	7.03121	SCGB3A2 (NM_054023: "secretoglobin, family 3A, member 2")
chr16	70323257	70323964	708	8	0.000527857	0.000985741	0	7.0311	CpG Islands (70323127..70323489)	AARS (BC011451: alanyl-tRNA synthetase)
chr19	57336984	57338388	1405	15	0.000527857	0.000985741	0	7.0306	PEG3 (NM_001146186: paternally expressed 3)
chr6	53526608	53527813	1206	13	0.000527857	0.000985741	0	7.02936	KLHL31 (BC137267: kelch-like 31 (Drosophila))
chr1	156543668	156544477	810	9	0.000527857	0.000985741	0	7.02892	TTC24 (NM_001105669: tetratricopeptide repeat domain 24)	IQGAP3 (BC131536: IQ motif containing GTPase activating protein 3)
chr2	20254291	20255796	1506	14	0.000527857	0.000985741	0	7.02801	LAPTM4A (BC000421: lysosomal protein transmembrane 4 alpha)
chr9	86330149	86331059	911	10	0.000527857	0.000985741	0	7.02764	UBQLN1 (BC010066: ubiquilin 1)
chr12	9814822	9816226	1405	15	0.000527857	0.000985741	0	7.02736	CLEC2D (NM_001004419: "C-type lectin domain family 2, member D")
chr14	51951416	51952616	1201	13	0.000527857	0.000985741	0	7.0273	FRMD6 (NM_001042481: FERM domain containing 6)
chr8	101303031	101304350	1320	14	0.000527857	0.000985741	0	7.02728	RNF19A (BC093938: ring finger protein 19A)
chr12	103218045	103218671	627	7	0.000527857	0.000985741	0	7.02716	CpG Islands (103218120..103218688)
chr9	40794981	40796048	1068	9	0.000527857	0.000985741	0	7.02697	ZNF658 (NM_033160: zinc finger protein 658)
chr6	14211058	14211678	621	7	0.000527857	0.000985741	0	7.02672	CpG Islands (14211081..14211744)
chr12	12263894	12264869	976	9	0.000527857	0.000985741	0	7.02653	miRNA (hsa-mir-1244: MI0006379)
chr3	187935900	187937509	1610	17	0.000527857	0.000985741	0	7.02646	LPP (NM_001167671: LIM domain containing preferred translocation partner in lipoma)
chr19	36702717	36703735	1019	9	0.000527857	0.000985741	0	7.02578	ZNF146 (NM_001099638: zinc finger protein 146)	ZNF565 (NM_152477: zinc finger protein 565)
chr8	101166604	101167813	1210	11	0.000527857	0.000985741	0	7.02542	SPAG1 (NM_172218: sperm associated antigen 1)
chr1	230517512	230518752	1241	13	0.000527857	0.000985741	0	7.02438	PGBD5 (NM_024554: piggyBac transposable element derived 5)
chr11	1491310	1492310	1001	5	0.000527857	0.000985741	0	7.02434	CpG Islands (1491197..1491525)
chr8	12257263	12258715	1453	12	0.000527857	0.000985741	0	7.0233	DEFB109P1 (NR_024044: "defensin, beta 109, pseudogene 1")
chr16	81040528	81041761	1234	10	0.000527857	0.000985741	0	7.02226	CpG Islands (81040134..81041325)	CENPN (NM_001100624: centromere protein N)	C16orf61 (BC032631: chromosome 16 open reading frame 61)
chrX	69390569	69391995	1427	13	0.000527857	0.000985741	0	7.02189	DGAT2L6 (NM_198512: diacylglycerol O-acyltransferase 2-like 6)
chr6	46885919	46887227	1309	14	0.000527857	0.000985741	0	7.02023	GPR116 (BC066121: G protein-coupled receptor 116)
chr14	76134678	76135498	821	9	0.000527857	0.000985741	0	7.01936	C14orf1 (BC002444: chromosome 14 open reading frame 1)
chr7	138354744	138356054	1311	14	0.000527857	0.000985741	0	7.01614	SVOPL (NM_174959: SVOP-like)
chr4	83487600	83488541	942	9	0.000527857	0.000985741	0	7.01592	FLJ12993 (BC147019: transmembrane protein 150C)	TMEM150C (NM_001080506: transmembrane protein 150C)
chr20	48522532	48523150	619	7	0.000527857	0.000985741	0	7.01586	CpG Islands (48522602..48523134)
chr9	116227939	116228955	1017	11	0.000527857	0.000985741	0	7.01557	RGS3 (NM_017790: regulator of G-protein signaling 3)
chr1	120313068	120314284	1217	13	0.000527857	0.000985741	0	7.01531	HMGCS2 (BC044217: 3-hydroxy-3-methylglutaryl-Coenzyme A synthase 2 (mitochondrial))
chr2	24274215	24275863	1649	15	0.000527857	0.000985741	0	7.01425	FKBP1B (NM_004116: "FK506 binding protein 1B, 12.6 kDa")	C2orf44 (BC035698: chromosome 2 open reading frame 44)
chr2	203780638	203781593	956	8	0.000527857	0.000985741	0	7.01323	ALS2CR8 (BC033777: "amyotrophic lateral sclerosis 2 (juvenile)chromosome region, candidate 8")	WDR12 (BC008082: WD repeat domain 12)
chr21	41022250	41023288	1039	11	0.000527857	0.000985741	0	7.01296	B3GALT5 (NM_006057: "UDP-Gal:betaGlcNAc beta 1,3-galactosyltransferase, polypeptide 5")
chr1	23690544	23691433	890	7	0.000527857	0.000985741	0	7.01269	C1orf213 (BC054115: chromosome 1 open reading frame 213)
chr6	4086004	4087348	1345	9	0.000527857	0.000985741	0	7.01253	C6orf146 (NM_173563: chromosome 6 open reading frame 146)
chr11	107318727	107319697	971	8	0.000527857	0.000985741	0	7.01218	CWF19L2 (BC110439: "CWF19-like 2, cell cycle control (S. pombe)")
chr9	74519133	74520255	1123	10	0.000527857	0.000985741	0	7.01069	C9orf85 (NM_182505: chromosome 9 open reading frame 85)
chr3	9010940	9012435	1496	15	0.000527857	0.000985741	0	7.0093	RAD18 (BC001302: RAD18 homolog (S. cerevisiae))
chr5	1593461	1595007	1547	14	0.000527857	0.000985741	0	7.00879	CpG Islands (1594238..1595027)	SDHAP3 (NR_003263: "succinate dehydrogenase complex, subunit A, flavoprotein pseudogene 3")
chr19	2840379	2841383	1005	8	0.000527857	0.000985741	0	7.00874	CpG Islands (2840864..2842213)	ZNF555 (NM_152791: zinc finger protein 555)
chr11	124118848	124119987	1140	12	0.000527857	0.000985741	0	7.00711	OR8G1 (NM_001002905: "olfactory receptor, family 8, subfamily G, member 1")
chr1	70827213	70828391	1179	10	0.000527857	0.000985741	0	7.00577	ANKRD13C (BC028840: ankyrin repeat domain 13C)
chr3	118754110	118755435	1326	14	0.000527857	0.000985741	0	7.00555	IGSF11 (NM_001015887: "immunoglobulin superfamily, member 11")
chr5	180171222	180172618	1397	15	0.000527857	0.000985741	0	7.00543	OR2Y1 (NM_001001657: "olfactory receptor, family 2, subfamily Y, member 1")
chrX	91035448	91037190	1743	18	0.000527857	0.000985741	0	7.00528	CpG Islands (91036684..91037269)	PCDH11X (NM_032967: protocadherin 11 X-linked)
chr5	175783949	175785359	1411	12	0.000527857	0.000985741	0	7.00315	miRNA (hsa-mir-1271: MI0003814)	ARL10 (BC059361: ADP-ribosylation factor-like 10)
chr3	195723430	195725055	1626	13	0.000527857	0.000985741	0	7.00305	SDHAP1 (NR_003264: "succinate dehydrogenase complex, subunit A, flavoprotein pseudogene 1")
chr2	133019531	133020649	1119	12	0.000527857	0.000985741	0	7.00257	miRNA (hsa-mir-663b: MI0006336)	NCRNA00164 (NR_027020: non-protein coding RNA 164)
chr6	27095280	27096327	1048	9	0.000527857	0.000985741	0	7.00154	HIST1H2AG (NM_021064: "histone cluster 1, H2ag")
chr3	123309039	123310259	1221	8	0.000527857	0.000985741	0	7.00036	PTPLB (NM_198402: "protein tyrosine phosphatase-like (proline instead of catalytic arginine), member b")
chr2	241739562	241741047	1486	15	0.000527857	0.000985741	0	7.00009	KIF1A (BC111780: kinesin family member 1A)
chr14	71947491	71948638	1148	10	0.000527857	0.000985741	0	6.99963	LOC145474 (NR_027046: hypothetical protein LOC145474)
chr5	60137132	60138136	1005	11	0.000527857	0.000985741	0	6.99944	ELOVL7 (NM_001104558: "ELOVL family member 7, elongation of long chain fatty acids (yeast)")
chr1	160041761	160042757	997	8	0.000527857	0.000985741	0	6.99748	KCNJ10 (BC131627: "potassium inwardly-rectifying channel, subfamily J, member 10")
chr1	222988068	222988665	598	7	0.000527857	0.000985741	0	6.99407	CpG Islands (222988244..222988561)
chrX	140679292	140680215	924	5	0.000527857	0.000985741	0	6.99378	SPANXA2 (NM_145662: "SPANX family, member A2")	SPANXA1 (NM_013453: "sperm protein associated with the nucleus, X-linked, family member A1")	SPANXA2 (NM_145662: "SPANX family, member A2")	SPANXE (BC062672: "SPANX family, member E")
chr1	45784856	45785805	950	7	0.000527857	0.000985741	0	6.99056	HPDL (NM_032756: 4-hydroxyphenylpyruvate dioxygenase-like)
chr5	78532197	78533413	1217	13	0.000537816	0.000985741	0	6.98761	CpG Islands (78531531..78533495)	JMY (NM_152405: "junction mediating and regulatory protein, p53 cofactor")
chr12	96331584	96332529	946	10	0.000537816	0.000985741	0	6.98745	AMDHD1 (NM_152435: amidohydrolase domain containing 1)
chr1	115129381	115130349	969	6	0.000557736	0.000985741	0	6.98392	BCAS2 (BC005285: breast carcinoma amplified sequence 2)
chr1	164523905	164524704	800	5	0.000557736	0.000985741	0	6.98261	PBX1 (NM_002585: pre-B-cell leukemia homeobox 1)
chr13	113121411	113122007	597	7	0.000557736	0.000985741	0	6.98242	CpG Islands (113121629..113121864)
chr1	35138287	35139135	849	9	0.000557736	0.000985741	0	6.98182	miRNA (hsa-mir-552: MI0003557)
chr11	66732184	66732796	613	7	0.000557736	0.000985741	0	6.97907	PC (BC011617: pyruvate carboxylase)
chr2	29128804	29129735	932	9	0.000557736	0.000985741	0	6.97162	SNORD92 (NR_003074: "small nucleolar RNA, C/D box 92")
chr5	22139751	22140773	1023	11	0.000557736	0.000985741	0	6.97071	PMCHL1 (NR_003921: pro-melanin-concentrating hormone-like 1)
chr5	77650022	77651227	1206	13	0.000557736	0.000985741	0	6.96616	SCAMP1 (NM_004866: secretory carrier membrane protein 1)
chr4	87381097	87382165	1069	9	0.000557736	0.000985741	0	6.96572	MAPK10 (NM_002753: mitogen-activated protein kinase 10)
chr9	96927545	96928705	1161	12	0.000557736	0.000985741	0	6.9634	CpG Islands (96928120..96929461)	miRNA (hsa-let-7a-1: MI0000060)	miRNA (hsa-let-7f-1: MI0000067)	miRNA (hsa-let-7d: MI0000065)
chr7	141247070	141248212	1143	10	0.000557736	0.000985741	0	6.96239	AGK (NM_018238: acylglycerol kinase)
chr2	242048837	242049661	825	9	0.000557736	0.000985741	0	6.96233	MTERFD2 (BC053533: MTERF domain containing 2)
chr1	42841529	42842641	1113	10	0.000557736	0.000985741	0	6.96067	RIMKLA (NM_173642: ribosomal modification protein rimK-like family member A)
chr3	121271389	121272205	817	9	0.000557736	0.000985741	0	6.95819	POLQ (NM_199420: "polymerase (DNA directed), theta")
chr1	32287192	32287959	768	5	0.000557736	0.000985741	0	6.95794	SPOCD1 (BC114430: SPOC domain containing 1)
chr1	227127168	227128178	1011	11	0.000557736	0.000985741	0	6.95658	CpG Islands (227127069..227128430)	CABC1 (NM_020247: "chaperone, ABC1 activity of bc1 complex homolog (S. pombe)")
chr14	100784143	100785062	920	8	0.000557736	0.000985741	0	6.95658	C14orf68 (NM_207117: chromosome 14 open reading frame 68)
chr2	241611850	241612658	809	9	0.000557736	0.000985741	0	6.95653	CpG Islands (241611744..241612677)
chr3	111817340	111818312	973	8	0.000567695	0.000985741	0	6.95005	miRNA (hsa-mir-567: MI0003573)
chr19	52229356	52230366	1011	9	0.000577655	0.000985741	0	6.94788	HAS1 (NM_001523: hyaluronan synthase 1)
chr12	119415049	119416127	1079	10	0.000577655	0.000985741	0	6.94608	SRRM4 (NM_194286: serine/arginine repetitive matrix 4)	KIAA1853 (BC152471: serine/arginine repetitive matrix 4)
chr18	57024801	57025716	916	9	0.000577655	0.000985741	0	6.94426	LMAN1 (BC032330: "lectin, mannose-binding, 1")
chr6	154831265	154832482	1218	10	0.000587614	0.000985741	0	6.94273	CpG Islands (154830560..154832001)	CNKSR3 (BC060761: CNKSR family member 3)
chr9	102663576	102664358	783	5	0.000587614	0.000985741	0	6.94168	STX17 (NM_017919: syntaxin 17)
chr5	94422253	94423377	1125	12	0.000587614	0.000985741	0	6.93717	MCTP1 (BC030005: "multiple C2 domains, transmembrane 1")
chr3	139110162	139111403	1242	10	0.000587614	0.000985741	0	6.93694	COPB2 (BC000326: "coatomer protein complex, subunit beta 2 (beta prime)")
chr5	40676719	40677741	1023	11	0.000587614	0.000985741	0	6.93351	PTGER4 (NM_000958: prostaglandin E receptor 4 (subtype EP4))
chr20	34115171	34116167	997	8	0.000587614	0.000985741	0	6.93205	C20orf173 (BC112060: chromosome 20 open reading frame 173)
chr8	42391012	42391834	823	9	0.000587614	0.000985741	0	6.9305	C8orf40 (NM_001135676: chromosome 8 open reading frame 40)
chrX	99990673	99991622	950	9	0.000587614	0.000985741	0	6.92967	SYTL4 (BC014913: synaptotagmin-like 4)
chr1	46998591	46999201	611	7	0.000587614	0.000985741	0	6.92947	CpG Islands (46998632..46999249)
chr9	131308855	131309624	770	6	0.000587614	0.000985741	0	6.92858	SPTAN1 (NM_003127: "spectrin, alpha, non-erythrocytic 1 (alpha-fodrin)")
chr10	97884636	97885679	1044	11	0.000587614	0.000985741	0	6.92751	ZNF518A (NM_014803: zinc finger protein 518A)
chr3	49393236	49394580	1345	9	0.000597574	0.000985741	0	6.9252	GPX1 (BC007865: glutathione peroxidase 1)
chr1	192770483	192771527	1045	10	0.000597574	0.000985741	0	6.92491	RGS2 (NM_002923: "regulator of G-protein signaling 2, 24kDa")
chr15	83314166	83315257	1092	9	0.000597574	0.000985741	0	6.92359	CpG Islands (83315116..83317541)	CPEB1 (NM_030594: cytoplasmic polyadenylation element binding protein 1)
chr19	20362620	20363540	921	7	0.000597574	0.000985741	0	6.92239	LOC284441 (NR_003128: actin-related protein 2 pseudogene)
chr7	97353625	97354631	1007	8	0.000597574	0.000985741	0	6.91847	TAC1 (NM_013998: "tachykinin, precursor 1")
chr11	104972395	104973544	1150	11	0.000607533	0.000985741	0	6.91511	CARD17 (NM_001007232: "caspase recruitment domain family, member 17")	CASP1 (NM_033294: "caspase 1, apoptosis-related cysteine peptidase (interleukin 1, beta, convertase)")
chr11	74203574	74204587	1014	8	0.000607533	0.000985741	0	6.91467	CpG Islands (74204135..74204856)	MGC12965 (BC019340: )	LIPT2 (NM_001144869: lipoyl(octanoyl) transferase 2 (putative))
chrX	106169233	106170337	1105	7	0.000607533	0.000985741	0	6.91343	CLDN2 (BC014424: claudin 2)
chr3	185911351	185912157	807	9	0.000607533	0.000985741	0	6.9086	CpG Islands (185911344..185912228)
chr16	25230215	25231033	819	9	0.000607533	0.000985741	0	6.90678	AQP8 (NM_001169: aquaporin 8)
chr17	61597635	61598567	933	10	0.000607533	0.000985741	0	6.90536	KCNH6 (NM_030779: "potassium voltage-gated channel, subfamily H (eag-related), member 6")
chr12	370692	371635	944	7	0.000607533	0.000985741	0	6.9003	SLC6A13 (NM_016615: "solute carrier family 6 (neurotransmitter transporter, GABA), member 13")
chr17	27189199	27189898	700	8	0.000607533	0.000985741	0	6.89953	miRNA (hsa-mir-451: MI0001729)	miRNA (hsa-mir-144: MI0000460)
chr4	150994694	150995707	1014	11	0.000607533	0.000985741	0	6.89584	DCLK2 (NM_001040261: doublecortin-like kinase 2)
chr17	21121743	21122958	1216	10	0.000607533	0.000985741	0	6.89518	TMEM11 (BC020815: transmembrane protein 11)
chr20	57762589	57763458	870	9	0.000607533	0.000985741	0	6.89275	ZNF831 (NM_178457: zinc finger protein 831)
chr3	9856942	9857954	1013	11	0.000607533	0.000985741	0	6.89195	TTLL3 (BC098298: "tubulin tyrosine ligase-like family, member 3")
chr4	20525863	20527031	1169	12	0.000607533	0.000985741	0	6.89137	miRNA (hsa-mir-218-1: MI0000294)
chr14	60102087	60103155	1069	10	0.000607533	0.000985741	0	6.88956	RTN1 (NM_206852: reticulon 1)
chr12	105479477	105480532	1056	9	0.000607533	0.000985741	0	6.88724	ALDH1L2 (BC103934: "aldehyde dehydrogenase 1 family, member L2")
chr3	35775833	35776903	1071	10	0.000607533	0.000985741	0	6.88522	miRNA (hsa-mir-128-2: MI0000727)
chr9	21975216	21976035	820	9	0.000607533	0.000985741	0	6.88522	CpG Islands (21974578..21975306)	CDKN2A (NM_000077: "cyclin-dependent kinase inhibitor 2A (melanoma, p16, inhibits CDK4)")
chrY	23763590	23764522	933	10	0.000617493	0.000985741	0	6.88274	TTTY13 (NR_001537: "testis-specific transcript, Y-linked 13 (non-protein coding)")
chr19	52931230	52932283	1054	6	0.000617493	0.000985741	0	6.88259	ZNF534 (NM_001143938: zinc finger protein 534)
chr2	101174506	101175500	995	8	0.000617493	0.000985741	0	6.87961	PDCL3 (NM_024065: phosducin-like 3)
chr14	106481902	106483182	1281	12	0.000617493	0.000985741	0	6.87623	IGH@ (BC073766: immunoglobulin heavy locus)
chr10	71927964	71928903	940	7	0.000617493	0.000985741	0	6.87583	SAR1A (BC003658: SAR1 homolog A (S. cerevisiae))
chrX	24332226	24333656	1431	15	0.000617493	0.000985741	0	6.87458	CpG Islands (24331643..24332347)	FAM48B2 (NM_001136233: "family with sequence similarity 48, member B2")
chrY	15591660	15592679	1020	11	0.000617493	0.000985741	0	6.87374	CpG Islands (15591259..15591720)	UTY (NM_182660: "ubiquitously transcribed tetratricopeptide repeat gene, Y-linked")
chr8	145162232	145163344	1113	12	0.000617493	0.000985741	0	6.87253	CpG Islands (145163068..145165467)	MAF1 (NM_032272: MAF1 homolog (S. cerevisiae))	KIAA1875 (NR_024207: KIAA1875)	SHARPIN (BC034028: SHANK-associated RH domain interactor)
chrX	47864132	47865666	1535	13	0.000617493	0.000985741	0	6.87179	SPACA5 (NM_205856: sperm acrosome associated 5)	SPACA5B (NM_001079900: sperm acrosome associated 5B)	ZNF182 (BC106875: zinc finger protein 182)
chr7	123672487	123673595	1109	12	0.000617493	0.000985741	0	6.86752	CpG Islands (123672063..123673691)	LOC730130 (BC157828: transmembrane protein 229A)	cmpl (BC171809: )	TMEM229A (NM_001136002: transmembrane protein 229A)
chr19	34789622	34790851	1230	13	0.000617493	0.000985741	0	6.86711	KIAA0355 (BC104761: KIAA0355)
chr11	11378922	11380341	1420	15	0.000617493	0.000985741	0	6.86644	CSNK2A1P (NR_002207: "casein kinase 2, alpha 1 polypeptide pseudogene")
chr1	92633499	92634793	1295	13	0.000617493	0.000985741	0	6.86552	KIAA1107 (NM_015237: KIAA1107)
chr2	120765316	120766052	737	8	0.000617493	0.000985741	0	6.86536	EPB41L5 (NM_020909: erythrocyte membrane protein band 4.1 like 5)
chr16	3534605	3535221	617	7	0.000617493	0.000985741	0	6.86443	CpG Islands (3534833..3535066)
chr8	117889249	117890501	1253	13	0.000617493	0.000985741	0	6.86281	RAD21 (BC050381: RAD21 homolog (S. pombe))
chr4	13488798	13490271	1474	13	0.000617493	0.000985741	0	6.85949	RAB28 (BC035054: "RAB28, member RAS oncogene family")
chr2	98337092	98337808	717	8	0.000617493	0.000985741	0	6.85645	ZAP70 (BC039039: zeta-chain (TCR) associated protein kinase 70kDa)
chr12	51310892	51312068	1177	9	0.000617493	0.000985741	0	6.8564	METTL7A (NM_014033: methyltransferase like 7A)
chr8	139895731	139896676	946	9	0.000617493	0.000985741	0	6.85573	COL22A1 (BC172420: "collagen, type XXII, alpha 1")
chr2	170331956	170333010	1055	7	0.000617493	0.000985741	0	6.85398	BBS5 (NM_152384: Bardet-Biedl syndrome 5)
chr10	31204171	31205595	1425	15	0.000617493	0.000985741	0	6.85391	ZNF438 (BC101622: zinc finger protein 438)
chr10	1108085	1109145	1061	8	0.000617493	0.000985741	0	6.85353	IDI1 (BC057827: isopentenyl-diphosphate delta isomerase 1)
chr16	1847287	1848303	1017	5	0.000617493	0.000985741	0	6.85203	IGFALS (NM_004970: "insulin-like growth factor binding protein, acid labile subunit")
chr1	43306178	43307364	1187	12	0.000617493	0.000985741	0	6.85101	ZNF691 (NM_015911: zinc finger protein 691)
chr11	123679573	123680603	1031	10	0.000617493	0.000985741	0	6.84979	OR6M1 (NM_001005325: "olfactory receptor, family 6, subfamily M, member 1")
chr2	216976356	216977154	799	9	0.000627453	0.000985741	0	6.84732	XRCC5 (NM_021141: X-ray repair complementing defective repair in Chinese hamster cells 5 (double-strand-break rejoining))
chr5	10758959	10760374	1416	10	0.000627453	0.000985741	0	6.84723	DAP (BC002726: death-associated protein)
chr16	31167293	31169079	1787	10	0.000627453	0.000985741	0	6.84722	PRSS36 (BC144615: "protease, serine, 36")
chrX	48062295	48063165	871	9	0.000627453	0.000985741	0	6.84516	SSX5 (BC016640: "synovial sarcoma, X breakpoint 5")
chr12	57079838	57080856	1019	8	0.000627453	0.000985741	0	6.84425	PTGES3 (BC003005: prostaglandin E synthase 3 (cytosolic))
chr12	57678016	57679136	1121	12	0.000627453	0.000985741	0	6.84134	R3HDM2 (BC143605: R3H domain containing 2)
chr1	209853156	209854303	1148	9	0.000627453	0.000985741	0	6.84051	HSD11B1 (NM_181755: hydroxysteroid (11-beta) dehydrogenase 1)
chr8	70376073	70377039	967	10	0.000627453	0.000985741	0	6.84032	SULF1 (NM_015170: sulfatase 1)
chr3	172472961	172474105	1145	12	0.000627453	0.000985741	0	6.83906	ECT2 (BC112086: epithelial cell transforming sequence 2 oncogene)
chr20	58514237	58515233	997	11	0.000627453	0.000985741	0	6.8369	CpG Islands (58514071..58515636)	C20orf177 (NM_022106: chromosome 20 open reading frame 177)	SYCP2 (BC132864: synaptonemal complex protein 2)	PPP1R3D (BC074860: "protein phosphatase 1, regulatory (inhibitor) subunit 3D")
chr11	124787602	124788548	947	8	0.000627453	0.000985741	0	6.83649	HEPN1 (NM_001037558: HEPACAM opposite strand 1)
chrX	129274681	129275651	971	7	0.000627453	0.000985741	0	6.83369	AIFM1 (NM_001130846: "apoptosis-inducing factor, mitochondrion-associated, 1")
chr22	50615383	50616706	1324	14	0.000627453	0.000985741	0	6.83324	CpG Islands (50615278..50617900)	TRABD (BC093029: TraB domain containing)
chr2	45181904	45182900	997	11	0.000627453	0.000985741	0	6.83167	CpG Islands (45181890..45183111)
chr1	193157756	193158975	1220	10	0.000627453	0.000985741	0	6.83065	B3GALT2 (BC022507: "UDP-Gal:betaGlcNAc beta 1,3-galactosyltransferase, polypeptide 2")
chr7	39012102	39013220	1119	12	0.000627453	0.000985741	0	6.82852	POU6F2 (NM_001166018: POU class 6 homeobox 2)
chr2	170657049	170658345	1297	11	0.000627453	0.000985741	0	6.82843	SSB (NM_003142: Sjogren syndrome antigen B (autoantigen La))
chr11	134101187	134102151	965	8	0.000627453	0.000985741	0	6.82829	NCAPD3 (BC098398: "non-SMC condensin II complex, subunit D3")
chr9	101470301	101471311	1011	11	0.000627453	0.000985741	0	6.82815	CpG Islands (101469579..101472154)	GABBR2 (NM_005458: "gamma-aminobutyric acid (GABA) B receptor, 2")
chrX	105415745	105416806	1062	10	0.000627453	0.000985741	0	6.82472	MUM1L1 (NM_152423: melanoma associated antigen (mutated) 1-like 1)
chr19	59048311	59049123	813	9	0.000627453	0.000985741	0	6.82395	TRIM28 (NM_005762: tripartite motif-containing 28)
chr4	1407770	1408732	963	6	0.000627453	0.000985741	0	6.82109	CpG Islands (1407446..1408014)	CpG Islands (1408521..1409224)
chrX	130041623	130042819	1197	13	0.000627453	0.000985741	0	6.82046	ENOX2 (NM_006375: ecto-NOX disulfide-thiol exchanger 2)
chr15	80544198	80544598	401	5	0.000627453	0.000985741	0	6.82029	CpG Islands (80544014..80544662)
chr20	61870191	61871241	1051	8	0.000627453	0.000985741	0	6.81898	CpG Islands (61870781..61871178)	BIRC7 (NM_139317: baculoviral IAP repeat-containing 7)
chr3	23839591	23840523	933	10	0.000627453	0.000985741	0	6.81849	UBE2E1 (NM_182666: "ubiquitin-conjugating enzyme E2E 1 (UBC4/5 homolog, yeast)")
chr3	48693608	48694552	945	10	0.000627453	0.000985741	0	6.81839	CpG Islands (48693118..48694768)
chr14	104093688	104094610	923	8	0.000627453	0.000985741	0	6.81832	CpG Islands (104094551..104096361)	KLC1 (NM_182923: kinesin light chain 1)
chr3	12200459	12201345	887	9	0.000627453	0.000985741	0	6.81751	CpG Islands (12200183..12200532)	TIMP4 (NM_003256: TIMP metallopeptidase inhibitor 4)
chr14	69952536	69953580	1045	11	0.000627453	0.000985741	0	6.81709	FLJ44817 (NM_001161498: similar to pleckstrin homology domain protein (5V327))
chr2	25399039	25399543	505	6	0.000627453	0.000985741	0	6.81524	POMC (BC065832: proopiomelanocortin)
chrX	44725863	44726866	1004	8	0.000627453	0.000985741	0	6.81478	KDM6A (NM_021140: lysine (K)-specific demethylase 6A)	UTX (BC143272: lysine (K)-specific demethylase 6A)
chr11	117051000	117052121	1122	9	0.000627453	0.000985741	0	6.814	SIDT2 (BC114522: "SID1 transmembrane family, member 2")
chr1	63983254	63984194	941	7	0.000627453	0.000985741	0	6.81348	EFCAB7 (NM_032437: EF-hand calcium binding domain 7)
chr17	27895006	27896337	1332	14	0.000627453	0.000985741	0	6.81212	CpG Islands (27893086..27896078)	TP53I13 (NM_138349: tumor protein p53 inducible protein 13)	ABHD15 (NM_198147: abhydrolase domain containing 15)	LOC116236 (BC012476: abhydrolase domain containing 15)
chr7	143801814	143802932	1119	12	0.000627453	0.000985741	0	6.81102	OR2A2 (BC136742: "olfactory receptor, family 2, subfamily A, member 2")
chr4	8869259	8870077	819	9	0.000627453	0.000985741	0	6.80894	CpG Islands (8869044..8870067)
chr17	1183094	1184098	1005	11	0.000627453	0.000985741	0	6.80768	TUSC5 (NM_172367: tumor suppressor candidate 5)
chr22	16156643	16157775	1133	12	0.000627453	0.000985741	0	6.80641	CpG Islands (16155753..16158017)
chr3	50340481	50341305	825	9	0.000627453	0.000985741	0	6.8048	HYAL3 (BC012892: hyaluronoglucosaminidase 3)	NAT6 (NM_012191: N-acetyltransferase 6 (GCN5-related))	HYAL3 (BC005896: hyaluronoglucosaminidase 3)	HYAL1 (BC035695: hyaluronoglucosaminidase 1)
chr10	48446321	48447139	819	9	0.000627453	0.000985741	0	6.80428	GDF10 (BC028237: growth differentiation factor 10)
chr20	30594446	30595586	1141	12	0.000627453	0.000985741	0	6.80321	C20orf160 (NM_080625: chromosome 20 open reading frame 160)
chr15	74995574	74996289	716	7	0.000627453	0.000985741	0	6.80004	EDC3 (BC011534: enhancer of mRNA decapping 3 homolog (S. cerevisiae))
chr14	35454618	35455174	557	6	0.000627453	0.000985741	0	6.79745	SRP54 (NM_001146282: signal recognition particle 54kDa)
chr2	242751699	242752795	1097	12	0.000627453	0.000985741	0	6.79619	NEU4 (NM_001167600: sialidase 4)
chr12	53191371	53192089	719	8	0.000627453	0.000985741	0	6.79524	KRT3 (BC172453: keratin 3)
chr1	64058824	64060241	1418	15	0.000627453	0.000985741	0	6.79471	CpG Islands (64058937..64059913)	PGM1 (NM_002633: phosphoglucomutase 1)
chr15	52049058	52050150	1093	9	0.000627453	0.000985741	0	6.79354	LYSMD2 (NM_001143917: "LysM, putative peptidoglycan-binding, domain containing 2")
chr2	233251494	233252538	1045	11	0.000627453	0.000985741	0	6.79076	CpG Islands (233251361..233253414)	ECEL1P2 (NR_028501: "endothelin converting enzyme-like 1, pseudogene 2")
chr5	82362732	82363718	987	8	0.000627453	0.000985741	0	6.79056	SCARNA18 (NR_003139: small Cajal body-specific RNA 18)
chr19	7926585	7927503	919	10	0.000627453	0.000985741	0	6.78741	CpG Islands (7926590..7928752)
chr19	19136464	19137385	922	10	0.000627453	0.000985741	0	6.78675	ARMC6 (NM_033415: armadillo repeat containing 6)
chr1	174837368	174838442	1075	11	0.000627453	0.000985741	0	6.78575	RABGAP1L (NM_001035230: RAB GTPase activating protein 1-like)
chr1	149332847	149333811	965	10	0.000627453	0.000985741	0	6.78505	CpG Islands (149332993..149333389)	CpG Islands (149333785..149334111)
chr3	46877672	46878648	977	9	0.000627453	0.000985741	0	6.78227	PRSS42 (NM_182702: "protease, serine, 42")
chrX	52236540	52237678	1139	12	0.000627453	0.000985741	0	6.78171	XAGE1D (NM_020411: "X antigen family, member 1D")	XAGE1E (NM_001097604: "X antigen family, member 1E")	XAGE1C (NM_001097597: "X antigen family, member 1C")	XAGE1A (NM_001097592: "X antigen family, member 1A")	XAGE1B (NM_001097594: "X antigen family, member 1B")	XAGE1D (NM_133430: "X antigen family, member 1D")	XAGE1E (NM_001097603: "X antigen family, member 1E")	XAGE1A (NM_001097591: "X antigen family, member 1A")	XAGE1B (NM_001097595: "X antigen family, member 1B")	XAGE1C (NM_001097602: "X antigen family, member 1C")	XAGE1D (BC160078: "X antigen family, member 1D")	XAGE1B (NM_001097596: "X antigen family, member 1B")	XAGE1A (NM_001097593: "X antigen family, member 1A")	XAGE1E (NM_001097605: "X antigen family, member 1E")	XAGE1C (NM_001097598: "X antigen family, member 1C")
chr10	44143990	44144810	821	9	0.000627453	0.000985741	0	6.7817	CpG Islands (44143856..44144698)	ZNF32 (BC022842: zinc finger protein 32)
chr7	5886898	5887520	623	7	0.000627453	0.000985741	0	6.78145	CpG Islands (5886992..5887483)
chr5	147767634	147768568	935	10	0.000627453	0.000985741	0	6.7807	FBXO38 (BC050424: F-box protein 38)
chrX	146306736	146307534	799	9	0.000627453	0.000985741	0	6.77912	miRNA (hsa-mir-513a-1: MI0003191)	miRNA (hsa-mir-513a-2: MI0003192)
chr16	88714438	88715629	1192	7	0.000627453	0.000985741	0	6.77764	CYBA (BC006465: "cytochrome b-245, alpha polypeptide")
chr19	13882676	13883695	1020	8	0.000627453	0.000985741	0	6.77703	C19orf53 (NM_014047: chromosome 19 open reading frame 53)
chr2	134277777	134278795	1019	11	0.000627453	0.000985741	0	6.7769	NAP5 (BC172401: NCK-associated protein 5)
chr17	75176608	75177427	820	9	0.000647372	0.000985741	0	6.77128	SEC14L1 (NM_001144001: SEC14-like 1 (S. cerevisiae))
chr11	3253700	3254798	1099	12	0.000647372	0.000985741	0	6.76936	CpG Islands (3253768..3254066)	CpG Islands (3254239..3254476)	MRGPRE (BC104889: "MAS-related GPR, member E")
chr1	54668534	54669645	1112	8	0.000647372	0.000985741	0	6.76913	MRPL37 (NM_016491: mitochondrial ribosomal protein L37)	CYB5RL (NM_001031672: cytochrome b5 reductase-like)
chr5	6340308	6341304	997	11	0.000647372	0.000985741	0	6.76762	FLJ33360 (BC132707: FLJ33360 protein)
chr11	2185967	2186963	997	11	0.000647372	0.000985741	0	6.75976	INS-IGF2 (BC153083: INS-IGF2 readthrough transcript)	INS (NM_000207: insulin)
chr9	43146508	43147769	1262	7	0.000647372	0.000985741	0	6.75945	LOC642929 (NR_027472: "general transcription factor II, i pseudogene")
chr4	17805803	17807021	1219	13	0.000647372	0.000985741	0	6.75831	NCAPG (NM_022346: "non-SMC condensin I complex, subunit G")	C4orf30 (BC101716: DDB1 and CUL4 associated factor 16)
chrX	151293651	151294416	766	8	0.000647372	0.000985741	0	6.75752	MAGEA5 (BC109187: "melanoma antigen family A, 5")
chr11	73316291	73317113	823	9	0.000647372	0.000985741	0	6.75726	FAM168A (NM_015159: "family with sequence similarity 168, member A")
chr1	248086231	248087253	1023	11	0.000647372	0.000985741	0	6.75725	OR2T8 (NM_001005522: "olfactory receptor, family 2, subfamily T, member 8")
chr4_GL000194R	68539	69145	607	7	0.000647372	0.000985741	0	6.75656	CpG Islands (68614..69153)
chr20	44686773	44687596	824	9	0.000647372	0.000985741	0	6.7565	CpG Islands (44685771..44687610)
chr10	21824598	21825450	853	7	0.000647372	0.000985741	0	6.75638	MLLT10 (NM_004641: "myeloid/lymphoid or mixed-lineage leukemia (trithorax homolog, Drosophila) translocated to, 10")
chr2	148782767	148783783	1017	11	0.000647372	0.000985741	0	6.75631	ORC4L (BC014847: "origin recognition complex, subunit 4-like (yeast)")
chr4	44449800	44450724	925	10	0.000647372	0.000985741	0	6.75626	CpG Islands (44449386..44451133)	KCTD8 (BC132743: potassium channel tetramerisation domain containing 8)
chr19	55249530	55250520	991	9	0.000647372	0.000985741	0	6.75522	KIR2DL3 (NM_015868: "killer cell immunoglobulin-like receptor, two domains, long cytoplasmic tail, 3")
chr15	54048873	54049868	996	8	0.000647372	0.000985741	0	6.75506	WDR72 (NM_182758: WD repeat domain 72)
chr19	53450802	53451759	958	6	0.000647372	0.000985741	0	6.75278	ZNF321 (BC046449: zinc finger protein 321)
chr11	134093567	134095083	1517	16	0.000647372	0.000985741	0	6.75223	CpG Islands (134093696..134095491)	VPS26B (BC098386: vacuolar protein sorting 26 homolog B (S. pombe))	NCAPD3 (BC098398: "non-SMC condensin II complex, subunit D3")
chr7	23743177	23743997	821	9	0.000647372	0.000985741	0	6.75176	STK31 (NM_001122833: serine/threonine kinase 31)
chr22	39550473	39551631	1159	10	0.000647372	0.000985741	0	6.74868	CBX7 (BC051773: chromobox homolog 7)
chr4	68931955	68932895	941	7	0.000647372	0.000985741	0	6.7486	SYT14L (NR_027094: synaptotagmin XIV-like)
chrX	135855543	135856382	840	9	0.000647372	0.000985741	0	6.74748	ARHGEF6 (BC043505: Rac/Cdc42 guanine nucleotide exchange factor (GEF) 6)
chr3	81814213	81815035	823	9	0.000647372	0.000985741	0	6.74703	GBE1 (BC012098: "glucan (1,4-alpha-), branching enzyme 1")
chr3	111693610	111694819	1210	13	0.000647372	0.000985741	0	6.74595	ABHD10 (NM_018394: abhydrolase domain containing 10)
chr19	4932733	4933136	404	5	0.000647372	0.000985741	0	6.74356	CpG Islands (4932661..4933085)
chr19	51059615	51060039	425	5	0.000647372	0.000985741	0	6.74155	LRRC4B (BC172459: leucine rich repeat containing 4B)
chr20	43597268	43598108	841	9	0.000647372	0.000985741	0	6.74112	STK4 (NM_006282: serine/threonine kinase 4)
chr7	3334246	3335138	893	9	0.000647372	0.000985741	0	6.74076	SDK1 (NM_152744: "sidekick homolog 1, cell adhesion molecule (chicken)")
chr4	80252239	80253766	1528	12	0.000647372	0.000985741	0	6.73856	ARD1B (BC160080: ARD1 homolog B (S. cerevisiae))
chr16	67426796	67427814	1019	11	0.000647372	0.000985741	0	6.73762	CpG Islands (67427284..67428950)	TPPP3 (BC000691: tubulin polymerization-promoting protein family member 3)
chr17	30593099	30594008	910	10	0.000647372	0.000985741	0	6.73336	CpG Islands (30593198..30594033)	RHBDL3 (NM_138328: "rhomboid, veinlet-like 3 (Drosophila)")
chr17	42417587	42418525	939	6	0.000647372	0.000985741	0	6.73153	GRN (NM_002087: granulin)
chr1	12947620	12948396	777	5	0.000647372	0.000985741	0	6.72841	PRAMEF4 (NM_001009611: PRAME family member 4)
chr3	153196597	153197693	1097	12	0.000647372	0.000985741	0	6.72693	C3orf79 (NM_001101337: chromosome 3 open reading frame 79)
chr20	33043668	33044770	1103	7	0.000647372	0.000985741	0	6.72633	miRNA (hsa-mir-644: MI0003659)
chr14	93670947	93671633	687	7	0.000647372	0.000985741	0	6.72558	UBR7 (NM_175748: ubiquitin protein ligase E3 component n-recognin 7 (putative))	C14orf142 (BC107429: chromosome 14 open reading frame 142)
chr6	149867174	149868031	858	7	0.000647372	0.000985741	0	6.7231	CpG Islands (149867031..149867574)	PPIL4 (NM_139126: peptidylprolyl isomerase (cyclophilin)-like 4)
chr22	20784565	20785582	1018	11	0.000647372	0.000985741	0	6.7226	CpG Islands (20783466..20786201)
chr9	107264294	107265300	1007	11	0.000647372	0.000985741	0	6.72228	OR13F1 (BC140739: "olfactory receptor, family 13, subfamily F, member 1")
chr3	54967704	54969072	1369	9	0.000647372	0.000985741	0	6.72141	LRTM1 (BC074741: leucine-rich repeats and transmembrane domains 1)
chr7	140707652	140708473	822	9	0.000647372	0.000985741	0	6.72137	MRPS33 (BC015462: mitochondrial ribosomal protein S33)
chr15	79487120	79488065	946	9	0.000647372	0.000985741	0	6.72108	miRNA (hsa-mir-184: MI0000481)
chr17	41046104	41046723	620	7	0.000647372	0.000985741	0	6.72049	G6PC (NM_000151: "glucose-6-phosphatase, catalytic subunit")
chr3	12708628	12709459	832	6	0.000647372	0.000985741	0	6.72001	RAF1 (BC018119: v-raf-1 murine leukemia viral oncogene homolog 1)
chr1	53187714	53188732	1019	5	0.000647372	0.000985741	0	6.7192	ZYG11B (NM_024646: zyg-11 homolog B (C. elegans))
chr8	125479011	125480067	1057	11	0.000647372	0.000985741	0	6.71876	RNF139 (NM_007218: ring finger protein 139)
chr5	95170586	95170996	411	5	0.000647372	0.000985741	0	6.71734	CpG Islands (95170617..95170855)
chr3	126260487	126261323	837	9	0.000657331	0.000985741	0	6.71419	CpG Islands (126260488..126261356)
chr1	12833155	12834293	1139	12	0.000657331	0.000985741	0	6.7141	PRAMEF12 (NM_001080830: PRAME family member 12)
chr10	50605541	50606544	1004	11	0.000657331	0.000985741	0	6.71294	CpG Islands (50602989..50606783)	DRGX (NM_001080520: dorsal root ganglia homeobox)
chrX	129528345	129529353	1009	11	0.000657331	0.000985741	0	6.71215	RBMX2 (NM_016024: "RNA binding motif protein, X-linked 2")
chr11	124295761	124296827	1067	11	0.000657331	0.000985741	0	6.71144	OR8B4 (NM_001005196: "olfactory receptor, family 8, subfamily B, member 4")
chr9	101475814	101476754	941	8	0.000657331	0.000985741	0	6.71095	GABBR2 (NM_005458: "gamma-aminobutyric acid (GABA) B receptor, 2")
chr22	38516642	38517046	405	5	0.000657331	0.000985741	0	6.71031	CpG Islands (38516735..38517030)
chr22	50241183	50242130	948	8	0.000657331	0.000985741	0	6.71008	CpG Islands (50241735..50243918)	ZBED4 (NM_014838: "zinc finger, BED-type containing 4")
chr1	111740981	111742099	1119	12	0.000657331	0.000985741	0	6.70965	DENND2D (NM_024901: DENN/MADD domain containing 2D)
chr18	71821878	71822802	925	10	0.000657331	0.000985741	0	6.70829	FBXO15 (BC029579: F-box protein 15)
chr7	100330562	100331784	1223	11	0.000657331	0.000985741	0	6.70746	ZAN (NM_173059: zonadhesin)
chr12	120910390	120911004	615	7	0.000657331	0.000985741	0	6.70542	DYNLL1 (NM_001037494: "dynein, light chain, LC8-type 1")	SFRS9 (BC093971: "splicing factor, arginine/serine-rich 9")
chr17	10602767	10604110	1344	9	0.000657331	0.000985741	0	6.70416	C17orf48 (NM_020233: chromosome 17 open reading frame 48)	SCO1 (BC015504: SCO cytochrome oxidase deficient homolog 1 (yeast))
chr4	38863380	38863812	433	5	0.000657331	0.000985741	0	6.70259	miRNA (hsa-mir-574: MI0003581)	FAM114A1 (NM_138389: "family with sequence similarity 114, member A1")	TLR6 (NM_006068: toll-like receptor 6)
chr18	56285749	56286972	1224	13	0.000657331	0.000985741	0	6.70083	ALPK2 (BC172418: alpha-kinase 2)
chr7	127639548	127640349	802	9	0.000657331	0.000985741	0	6.69999	C7orf54 (NR_027330: chromosome 7 open reading frame 54)
chr12	110340688	110341288	601	7	0.000667291	0.000985741	0	6.69888	TCHP (NM_001143852: "trichoplein, keratin filament binding")
chr2	238867790	238868959	1170	10	0.000667291	0.000985741	0	6.6984	UBE2F (NM_080678: ubiquitin-conjugating enzyme E2F (putative))
chr9	37749664	37750462	799	9	0.000667291	0.000985741	0	6.69666	RG9MTD3 (NM_144964: RNA (guanine-9-) methyltransferase domain containing 3)
chr6	6625824	6627120	1297	14	0.000667291	0.000985741	0	6.6931	LOC285780 (NR_026970: hypothetical LOC285780)
chr1	173642042	173643453	1412	10	0.000667291	0.000985741	0	6.69236	ANKRD45 (NM_198493: ankyrin repeat domain 45)
chr2	208639304	208640298	995	8	0.000667291	0.000985741	0	6.69076	FZD5 (BC172518: frizzled homolog 5 (Drosophila))
chr17	72620547	72621653	1107	7	0.000667291	0.000985741	0	6.69039	CD300E (BC100888: CD300e molecule)
chr15	73083047	73084009	963	8	0.000667291	0.000985741	0	6.6898	ADPGK (BC006112: ADP-dependent glucokinase)
chr5	157005932	157007352	1421	15	0.000667291	0.000985741	0	6.68979	ADAM19 (NM_033274: ADAM metallopeptidase domain 19 (meltrin beta))
chr8	102809710	102810949	1240	10	0.000667291	0.000985741	0	6.68974	NCALD (NM_032041: neurocalcin delta)
chr17	16344164	16345228	1065	9	0.000667291	0.000985741	0	6.68969	NCRNA00188 (NR_027667: non-protein coding RNA 188)	C17orf45 (BC027986: non-protein coding RNA 188)	SNORD49B (NR_003043: "small nucleolar RNA, C/D box 49B")	SNORD49A (NR_002744: "small nucleolar RNA, C/D box 49A")	SNORD65 (NR_003054: "small nucleolar RNA, C/D box 65")
chr22	31556972	31557781	810	9	0.000667291	0.000985741	0	6.68864	RNF185 (NM_152267: ring finger protein 185)
chr1	120443581	120444923	1343	14	0.000667291	0.000985741	0	6.68712	ADAM30 (NM_021794: ADAM metallopeptidase domain 30)
chr6	87860836	87862182	1347	14	0.000667291	0.000985741	0	6.68697	CpG Islands (87861526..87862513)	ZNF292 (NM_015021: zinc finger protein 292)
chr19	1503117	1503915	799	9	0.000667291	0.000985741	0	6.68662	CpG Islands (1503037..1503370)	CpG Islands (1503511..1503791)
chr17	39237473	39238793	1321	14	0.000667291	0.000985741	0	6.68575	KRTAP4-7 (BC126421: )
chr7	31554412	31555526	1115	10	0.000667291	0.000985741	0	6.68533	CCDC129 (NM_194300: coiled-coil domain containing 129)
chrY	20750812	20751776	965	9	0.000667291	0.000985741	0	6.68519	TTTY9A (NR_001530: "testis-specific transcript, Y-linked 9A (non-protein coding)")	TTTY9B (NR_002159: "testis-specific transcript, Y-linked 9B (non-protein coding)")
chr2	219866971	219868169	1199	13	0.00067725	0.000985741	0	6.6841	CpG Islands (219866131..219868054)	miRNA (hsa-mir-375: MI0000783)
chr16	3487164	3487880	717	8	0.00067725	0.000985741	0	6.68362	NAT15 (NM_001083601: "N-acetyltransferase 15 (GCN5-related, putative)")
chr4	71091453	71092852	1400	15	0.00067725	0.000985741	0	6.68247	C4orf7 (NM_152997: chromosome 4 open reading frame 7)
chr11	88785678	88786878	1201	13	0.00067725	0.000985741	0	6.68104	GRM5 (NM_001143831: "glutamate receptor, metabotropic 5")
chr19	53148267	53149132	866	6	0.00068721	0.000985741	0	6.67932	ZNF83 (BC032867: zinc finger protein 83)
chr10	81675873	81676953	1081	9	0.00068721	0.000985741	0	6.67911	MBL1P (NR_002724: "mannose-binding lectin (protein A) 1, pseudogene")
chr10	104627349	104628177	829	9	0.00068721	0.000985741	0	6.6784	AS3MT (NM_020682: arsenic (+3 oxidation state) methyltransferase)
chr4	75722322	75723376	1055	9	0.00068721	0.000985741	0	6.67768	BTC (NM_001729: betacellulin)
chr6	36518178	36518982	805	9	0.00068721	0.000985741	0	6.67734	STK38 (NM_007271: serine/threonine kinase 38)
chr11	69285733	69286434	702	8	0.00068721	0.000985741	0	6.67644	CpG Islands (69285724..69286479)
chr14	103051659	103052465	807	9	0.00068721	0.000985741	0	6.67351	RCOR1 (BC111590: REST corepressor 1)
chr6	18128765	18130061	1297	12	0.00068721	0.000985741	0	6.67347	NHLRC1 (NM_198586: NHL repeat containing 1)
chr2	68864968	68866038	1071	10	0.00068721	0.000985741	0	6.67081	PROKR1 (NM_138964: prokineticin receptor 1)
chr9	99622396	99623396	1001	8	0.00068721	0.000985741	0	6.67073	ZNF782 (BC137073: zinc finger protein 782)
chr13	92048923	92049965	1043	11	0.00068721	0.000985741	0	6.67018	GPC5 (BC039730: glypican 5)
chr1	224458451	224459317	867	8	0.00068721	0.000985741	0	6.66957	miRNA (hsa-mir-320b-2: MI0003839)
chr12	124776099	124776694	596	7	0.00068721	0.000985741	0	6.66824	FAM101A (NM_181709: "family with sequence similarity 101, member A")
chr2	88433890	88435018	1129	12	0.00068721	0.000985741	0	6.66706	FABP1 (BC032801: "fatty acid binding protein 1, liver")
chr16	22559144	22560025	882	5	0.00068721	0.000985741	0	6.66682	LOC653786 (NR_003676: otoancorin pseudogene)
chr11	77347897	77348799	903	9	0.00068721	0.000985741	0	6.6667	CpG Islands (77348423..77348959)	CLNS1A (BC119634: "chloride channel, nucleotide-sensitive, 1A")
chr17	43507327	43508271	945	10	0.00068721	0.000985741	0	6.66642	CpG Islands (43506828..43510380)	ARHGAP27 (NM_199282: Rho GTPase activating protein 27)	SH3D20 (NM_174919: SH3 domain containing 20)
chr17	27944844	27945846	1003	11	0.00068721	0.000985741	0	6.66627	CpG Islands (27942532..27945388)	CORO6 (BC064514: coronin 6)
chr2	11490825	11491818	994	5	0.00068721	0.000985741	0	6.66422	ROCK2 (NM_004850: "Rho-associated, coiled-coil containing protein kinase 2")
chr8	30892658	30893786	1129	10	0.00068721	0.000985741	0	6.66372	WRN (NM_000553: "Werner syndrome, RecQ helicase-like")	PURG (NM_013357: purine-rich element binding protein G)
chr3	13979491	13980542	1052	7	0.00068721	0.000985741	0	6.6628	TPRXL (NR_002223: tetra-peptide repeat homeobox-like)
chrX	102958375	102959457	1083	10	0.00068721	0.000985741	0	6.66278	TMEM31 (NM_182541: transmembrane protein 31)
chr11	533840	535169	1330	14	0.00068721	0.000985741	0	6.66128	CpG Islands (534691..537718)	LRRC56 (NM_198075: leucine rich repeat containing 56)	HRAS (BC095471: v-Ha-ras Harvey rat sarcoma viral oncogene homolog)
chr17	57691473	57692821	1349	13	0.00068721	0.000985741	0	6.6609	CLTC (NM_004859: "clathrin, heavy chain (Hc)")
chr22	39954161	39954677	517	6	0.00068721	0.000985741	0	6.65873	CpG Islands (39953450..39954668)
chr2	167348891	167350088	1198	13	0.00068721	0.000985741	0	6.6584	SCN7A (NM_002976: "sodium channel, voltage-gated, type VII, alpha")
chr1	210105426	210106523	1098	9	0.00068721	0.000985741	0	6.65809	SYT14 (NM_153262: synaptotagmin XIV)
chr19	53778131	53778952	822	9	0.00068721	0.000985741	0	6.65755	VN1R4 (NM_173857: vomeronasal 1 receptor 4)
chr5	135461932	135463070	1139	12	0.00068721	0.000985741	0	6.65733	SMAD5 (NM_005903: SMAD family member 5)
chr5	140747715	140748684	970	9	0.00068721	0.000985741	0	6.65689	PCDHGB3 (BC150172: "protocadherin gamma subfamily B, 3")	PCDHGA6 (BC146651: "protocadherin gamma subfamily A, 6")
chr1	147005895	147007013	1119	12	0.00068721	0.000985741	0	6.65564	BCL9 (NM_004326: B-cell CLL/lymphoma 9)
chr21	39870818	39871691	874	9	0.00068721	0.000985741	0	6.65293	ERG (BC040168: v-ets erythroblastosis virus E26 oncogene homolog (avian))
chr9	21206595	21207717	1123	11	0.00068721	0.000985741	0	6.65135	IFNA7 (BC074991: "interferon, alpha 7")	IFNA10 (NM_002171: "interferon, alpha 10")
chr4	42887666	42888611	946	9	0.00068721	0.000985741	0	6.65083	GRXCR1 (BC153209: "glutaredoxin, cysteine rich 1")
chr1	159929022	159929738	717	8	0.00068721	0.000985741	0	6.65079	SLAMF9 (BC074754: SLAM family member 9)
chr20	21376959	21377969	1011	11	0.00068721	0.000985741	0	6.6502	CpG Islands (21376358..21378245)	NKX2-4 (NM_033176: NK2 homeobox 4)
chr17	34423380	34424450	1071	9	0.00069717	0.000985741	0	6.64981	CCL4 (NM_002984: chemokine (C-C motif) ligand 4)	CCL3 (BC171831: chemokine (C-C motif) ligand 3)
chr19	859229	860149	921	10	0.00069717	0.000985741	0	6.64943	CFD (BC057807: complement factor D (adipsin))
chr11	6227710	6228814	1105	12	0.00069717	0.000985741	0	6.64907	C11orf42 (NM_173525: chromosome 11 open reading frame 42)
chr5	176512179	176513219	1041	10	0.00069717	0.000985741	0	6.6489	FGFR4 (BC011847: fibroblast growth factor receptor 4)
chr11	5276843	5277689	847	9	0.00069717	0.000985741	0	6.64868	HBG1 (NM_000559: "hemoglobin, gamma A")	HBG2 (BC130457: "hemoglobin, gamma G")	HBG1 (BC020719: "hemoglobin, gamma A")	HBG2 (BC029387: "hemoglobin, gamma G")
chr1	108736762	108738302	1541	16	0.00069717	0.000985741	0	6.64863	SLC25A24 (NM_213651: "solute carrier family 25 (mitochondrial carrier phosphate carrier), member 24")
chr10	83639972	83640403	432	5	0.00069717	0.000985741	0	6.64823	NRG3 (NM_001165973: neuregulin 3)
chr9	34464126	34465269	1144	12	0.00069717	0.000985741	0	6.64728	C9orf25 (NM_147202: chromosome 9 open reading frame 25)
chr7	5183891	5184311	421	5	0.00069717	0.000985741	0	6.64674	CpG Islands (5183878..5184223)
chr1	33772236	33773056	821	9	0.00069717	0.000985741	0	6.64626	CpG Islands (33772146..33773104)
chr6	26035509	26036717	1209	10	0.00069717	0.000985741	0	6.64579	HIST1H3B (NM_003537: "histone cluster 1, H3b")	HIST1H2AB (NM_003513: "histone cluster 1, H2ab")
chr13	42008705	42009791	1087	10	0.00069717	0.000985741	0	6.6448	OR7E37P (NR_002163: "olfactory receptor, family 7, subfamily E, member 37 pseudogene")
chr3	16652008	16652946	939	10	0.000707129	0.000985741	0	6.64402	DAZL (NM_001351: deleted in azoospermia-like)
chr2	203002748	203003580	833	9	0.000707129	0.000985741	0	6.64375	LOC339809 (BC118982: hypothetical protein FLJ39061)
chr3	49165478	49166176	699	8	0.000707129	0.000985741	0	6.64294	USP19 (NM_006677: ubiquitin specific peptidase 19)
chr20	57427832	57429054	1223	13	0.000707129	0.000985741	0	6.64217	CpG Islands (57427691..57427995)	CpG Islands (57428308..57428516)	CpG Islands (57429024..57431239)	GNAS (NM_080425: GNAS complex locus)	GNASAS (NR_002785: GNAS antisense RNA (non-protein coding))
chr12	57706019	57707035	1017	8	0.000707129	0.000985741	0	6.64131	R3HDM2 (NM_014925: R3H domain containing 2)
chr21	19779024	19779992	969	8	0.000707129	0.000985741	0	6.64114	PRSS7 (BC111749: "protease, serine, 7 (enterokinase)")
chr16	1997055	1997897	843	9	0.000717089	0.000985741	0	6.63766	SEPX1 (BC003127: "selenoprotein X, 1")
chr11	77857463	77858407	945	7	0.000717089	0.000985741	0	6.63392	ALG8 (BC001133: "asparagine-linked glycosylation 8, alpha-1,3-glucosyltransferase homolog (S. cerevisiae)")
chr17	11493984	11495032	1049	8	0.000717089	0.000985741	0	6.63167	DNAH9 (NM_001372: "dynein, axonemal, heavy chain 9")
chr1	3379335	3380347	1013	11	0.000717089	0.000985741	0	6.63088	ARHGEF16 (BC002681: Rho guanine exchange factor (GEF) 16)
chr2	54010883	54012025	1143	12	0.000717089	0.000985741	0	6.62993	ERLEC1 (NM_015701: endoplasmic reticulum lectin 1)	C2orf30 (BC013129: endoplasmic reticulum lectin 1)	ASB3 (BC009569: ankyrin repeat and SOCS box-containing 3)
chr2	209224826	209225448	623	7	0.000717089	0.000985741	0	6.62797	CpG Islands (209224972..209225308)
chr3	57319234	57320354	1121	12	0.000717089	0.000985741	0	6.62745	ASB14 (NM_130387: ankyrin repeat and SOCS box-containing 14)
chr7	81404087	81405510	1424	15	0.000717089	0.000985741	0	6.62738	HGF (BC130284: hepatocyte growth factor (hepapoietin A scatter factor))
chr2	108989289	108990204	916	9	0.000717089	0.000985741	0	6.62694	SULT1C4 (NM_006588: "sulfotransferase family, cytosolic, 1C, member 4")
chr6	163152083	163153140	1058	10	0.000717089	0.000985741	0	6.62547	PARK2 (BC022014: "Parkinson disease (autosomal recessive, juvenile) 2, parkin")
chr21	47261876	47262922	1047	11	0.000717089	0.000985741	0	6.62435	PCBP3 (NM_001130141: poly(rC) binding protein 3)
chrX	152743879	152744597	719	8	0.000717089	0.000985741	0	6.62315	UCHL5IP (BC008141: "HAUS augmin-like complex, subunit 7")	HAUS7 (NM_017518: "HAUS augmin-like complex, subunit 7")
chr15	52588643	52589648	1006	8	0.000717089	0.000985741	0	6.62234	MYO5C (BC167830: myosin VC)
chr7	142743167	142744378	1212	13	0.000717089	0.000985741	0	6.62205	OR6V1 (BC137044: "olfactory receptor, family 6, subfamily V, member 1")
chr17	61623605	61624805	1201	12	0.000717089	0.000985741	0	6.61884	DCAF7 (NM_005828: DDB1 and CUL4 associated factor 7)
chr15	74218927	74219933	1007	11	0.000717089	0.000985741	0	6.61854	CpG Islands (74218696..74220373)	LOXL1 (NM_005576: lysyl oxidase-like 1)
chr5	9901470	9902678	1209	13	0.000717089	0.000985741	0	6.61817	LOC285692 (NR_027112: hypothetical LOC285692)
chr15	41786713	41787642	930	10	0.000717089	0.000985741	0	6.61768	CpG Islands (41785616..41788539)	ITPKA (BC026331: "inositol 1,4,5-trisphosphate 3-kinase A")
chr22	30478448	30479450	1003	6	0.000717089	0.000985741	0	6.61754	HORMAD2 (NM_152510: HORMA domain containing 2)
chr3	29317188	29318028	841	9	0.000717089	0.000985741	0	6.61649	RBMS3 (NM_014483: "RNA binding motif, single stranded interacting protein")	cmpl (BC143521: "RNA binding motif, single stranded interacting protein")	RBMS3 (BC117315: "RNA binding motif, single stranded interacting protein")
chr7	1740009	1741093	1085	10	0.000717089	0.000985741	0	6.61639	ELFN1 (NM_001128636: extracellular leucine-rich repeat and fibronectin type III domain containing 1)	LOC401296 (BC132760: hypothetical LOC401296)
chr19	5593794	5594236	443	5	0.000717089	0.000985741	0	6.61617	CpG Islands (5593709..5594194)
chr17	57909872	57911264	1393	11	0.000717089	0.000985741	0	6.61513	miRNA (hsa-mir-21: MI0000077)
chr9	136320699	136321713	1015	11	0.000717089	0.000985741	0	6.61486	C9orf7 (NM_001135775: chromosome 9 open reading frame 7)
chr1	153900867	153901887	1021	11	0.000717089	0.000985741	0	6.61358	GATAD2B (NM_020699: GATA zinc finger domain containing 2B)
chr17	61015546	61016476	931	9	0.000717089	0.000985741	0	6.61262	miRNA (hsa-mir-633: MI0003648)
chr19	49396303	49397207	905	5	0.000717089	0.000985741	0	6.6126	NUCB1 (NM_006184: nucleobindin 1)
chr7	150062829	150064033	1205	10	0.000717089	0.000985741	0	6.61257	REPIN1 (NM_001099695: replication initiator 1)
chrX	52690516	52691698	1183	11	0.000727048	0.000985741	0	6.61136	SSX7 (NM_173358: "synovial sarcoma, X breakpoint 7")
chr1	151306764	151307762	999	8	0.000727048	0.000985741	0	6.61002	PI4KB (BC000029: "phosphatidylinositol 4-kinase, catalytic, beta")
chrY	6110137	6111105	969	10	0.000727048	0.000985741	0	6.60939	TSPY2 (NM_022573: "testis specific protein, Y-linked 2")	LOC100101121 (NR_003593: "testis-specific transcript, Y-linked 23")	TTTY23 (NR_001540: "testis-specific transcript, Y-linked 23 (non-protein coding)")
chr8	24298547	24299365	819	9	0.000727048	0.000985741	0	6.608	ADAM7 (NM_003817: ADAM metallopeptidase domain 7)
chr1	10456619	10457494	876	7	0.000727048	0.000985741	0	6.60759	PGD (NM_002631: phosphogluconate dehydrogenase)
chr5	45702662	45703681	1020	8	0.000727048	0.000985741	0	6.6071	HCN1 (BC172530: hyperpolarization activated cyclic nucleotide-gated potassium channel 1)
chr1	151414322	151414864	543	6	0.000737008	0.000985741	0	6.60672	POGZ (BC166671: pogo transposable element with ZNF domain)
chr14	105350168	105350887	720	8	0.000737008	0.000985741	0	6.60506	CpG Islands (105350177..105350925)
chr8	55524190	55525289	1100	12	0.000737008	0.000985741	0	6.60499	RP1 (NM_006269: retinitis pigmentosa 1 (autosomal dominant))
chr6	116828267	116829489	1223	13	0.000737008	0.000985741	0	6.60468	FAM26E (NM_153711: "family with sequence similarity 26, member E")	BET3L (BC127758: BET3 like (S. cerevisiae))
chr12	133338233	133339086	854	9	0.000737008	0.000985741	0	6.60462	CpG Islands (133337981..133338989)	ANKLE2 (BC043157: ankyrin repeat and LEM domain containing 2)
chr5	68852296	68853403	1108	12	0.000737008	0.000985741	0	6.60286	GTF2H2C (BC105980: "general transcription factor IIH, polypeptide 2C")	GTF2H2D (NM_001042490: "general transcription factor IIH, polypeptide 2D")	GTF2H2C (BC171919: "general transcription factor IIH, polypeptide 2C")	GTF2H2D (BC171860: "general transcription factor IIH, polypeptide 2C")
chr7	38249162	38249979	818	9	0.000737008	0.000985741	0	6.60254	STARD3NL (BC003074: STARD3 N-terminal like)
chrY	9551581	9552589	1009	11	0.000737008	0.000985741	0	6.60245	TTTY7 (NR_001534: "testis-specific transcript, Y-linked 7 (non-protein coding)")	TTTY7B (NR_003592: "testis-specific transcript, Y-linked 7B (non-protein coding)")
chr3	63806055	63807305	1251	13	0.000737008	0.000985741	0	6.60234	C3orf49 (NR_026866: chromosome 3 open reading frame 49)
chr3	184870026	184871045	1020	11	0.000737008	0.000985741	0	6.60201	CpG Islands (184870185..184871525)	C3orf70 (BC137179: chromosome 3 open reading frame 70)
chrX	46396947	46397923	977	8	0.000737008	0.000985741	0	6.6012	LOC401588 (NR_015378: hypothetical LOC401588)
chr2	217269228	217270421	1194	8	0.000737008	0.000985741	0	6.60065	SMARCAL1 (NM_014140: "SWI/SNF related, matrix associated, actin dependent regulator ofchromatin, subfamily a-like 1")
chr16	46912071	46913257	1187	6	0.000737008	0.000985741	0	6.60033	GPT2 (NM_133443: glutamic pyruvate transaminase (alanine aminotransferase) 2)
chr19	54216873	54217826	954	6	0.000737008	0.000985741	0	6.59992	miRNA (hsa-mir-521-2: MI0003163)	miRNA (hsa-mir-520d: MI0003164)	miRNA (hsa-mir-517b: MI0003165)	miRNA (hsa-mir-520g: MI0003166)	miRNA (hsa-mir-516b-2: MI0003167)	miRNA (hsa-mir-526a-2: MI0003168)
chr2	30666654	30667635	982	8	0.000737008	0.000985741	0	6.59972	LCLAT1 (BC146817: lysocardiolipin acyltransferase 1)
chr13	26799345	26800652	1308	14	0.000737008	0.000985741	0	6.59902	RNF6 (NM_183044: ring finger protein (C3H2C3 type) 6)
chrX	100331924	100332848	925	6	0.000737008	0.000985741	0	6.59867	TMEM35 (NM_021637: transmembrane protein 35)
chr11	506203	507147	945	10	0.000737008	0.000985741	0	6.59866	CpG Islands (506353..508009)	RNH1 (BC003506: ribonuclease/angiogenin inhibitor 1)
chr11	69924452	69925691	1240	13	0.000737008	0.000985741	0	6.59828	CpG Islands (69924338..69925197)	ANO1 (NM_018043: "anoctamin 1, calcium activated chloride channel")
chr12	99033755	99034462	708	5	0.000737008	0.000985741	0	6.59796	APAF1 (NM_013229: apoptotic peptidase activating factor 1)
chr5	147439829	147440853	1025	11	0.000737008	0.000985741	0	6.59747	SPINK5 (NM_001127699: "serine peptidase inhibitor, Kazal type 5")
chr5	89831183	89831999	817	6	0.000737008	0.000985741	0	6.59663	LYSMD3 (BC136740: "LysM, putative peptidoglycan-binding, domain containing 3")
chr1	93547355	93547773	419	5	0.000737008	0.000985741	0	6.59659	MTF2 (NM_007358: metal response element binding transcription factor 2)
chr2	160662130	160662738	609	7	0.000737008	0.000985741	0	6.59658	CD302 (NM_014880: CD302 molecule)
chr10	50730234	50731555	1322	14	0.000737008	0.000985741	0	6.59649	PGBD3 (BC028954: piggyBac transposable element derived 3)
chr4	142055130	142056160	1031	11	0.000737008	0.000985741	0	6.59632	RNF150 (BC101992: ring finger protein 150)
chr13	36788318	36789158	841	9	0.000737008	0.000985741	0	6.59504	CpG Islands (36788414..36789038)	SOHLH2 (BC025383: spermatogenesis and oogenesis specific basic helix-loop-helix 2)
chr19	53754534	53755554	1021	11	0.000737008	0.000985741	0	6.59503	VN1R2 (NM_173856: vomeronasal 1 receptor 2)	ZNF677 (NM_182609: zinc finger protein 677)
chr18	8788611	8789607	997	11	0.000737008	0.000985741	0	6.59467	KIAA0802 (BC040542: KIAA0802)
chr3	23964647	23965799	1153	10	0.000737008	0.000985741	0	6.59449	NKIRAS1 (BC012145: NFKB inhibitor interacting Ras-like 1)
chr2	169938753	169939857	1105	9	0.000737008	0.000985741	0	6.59381	DHRS9 (NM_001142271: dehydrogenase/reductase (SDR family) member 9)
chr20	62195680	62196696	1017	11	0.000737008	0.000985741	0	6.5938	CpG Islands (62193966..62198985)	PRIC285 (NM_033405: peroxisomal proliferator-activated receptor A interacting complex 285)
chr2	1419777	1420919	1143	12	0.000737008	0.000985741	0	6.59226	TPO (NM_175719: thyroid peroxidase)
chr15	96888934	96889466	533	6	0.000737008	0.000985741	0	6.59142	CpG Islands (96888958..96889417)
chr11	60166228	60167060	833	9	0.000737008	0.000985741	0	6.58964	MS4A14 (NM_001079692: "membrane-spanning 4-domains, subfamily A, member 14")
chrX	13584736	13586072	1337	14	0.000737008	0.000985741	0	6.58943	EGFL6 (NM_015507: "EGF-like-domain, multiple 6")
chr10	16477177	16478225	1049	9	0.000737008	0.000985741	0	6.58924	PTER (BC015092: phosphotriesterase related)
chr1	25562410	25563369	960	5	0.000737008	0.000985741	0	6.58847	SYF2 (BC010862: "SYF2 homolog, RNA splicing factor (S. cerevisiae)")
chr8	81393137	81394605	1469	8	0.000737008	0.000985741	0	6.58739	ZBTB10 (NM_001105539: zinc finger and BTB domain containing 10)
chr19	56268546	56269942	1397	15	0.000737008	0.000985741	0	6.58706	RFPL4A (NM_001145014: ret finger protein-like 4A)
chr10	43332253	43332763	511	6	0.000737008	0.000985741	0	6.58705	CpG Islands (43332387..43332817)
chrX	119380887	119382331	1445	15	0.000737008	0.000985741	0	6.58677	ZBTB33 (NM_006777: zinc finger and BTB domain containing 33)	CXorf42 (NR_027131: chromosome X open reading frame 42)
chr10	97509204	97510136	933	9	0.000737008	0.000985741	0	6.58638	ENTPD1 (NM_001164178: ectonucleoside triphosphate diphosphohydrolase 1)
chr1	3601250	3602246	997	11	0.000746967	0.000985741	0	6.58513	TP73 (NM_001126240: tumor protein p73)
chr11	77774121	77775525	1405	14	0.000746967	0.000985741	0	6.5849	THRSP (NM_003251: "thyroid hormone responsive (SPOT14 homolog, rat)")
chr1	43837266	43838211	946	8	0.000756927	0.000985741	0	6.58436	ELOVL1 (BC000618: "elongation of very long chain fatty acids (FEN1/Elo2, SUR4/Elo3, yeast)-like 1")
chr10	102490179	102491003	825	9	0.000756927	0.000985741	0	6.58308	CpG Islands (102489343..102491011)
chr11	43963819	43964815	997	11	0.000756927	0.000985741	0	6.5824	CpG Islands (43963626..43966048)	LOC387763 (NM_001145033: hypothetical protein LOC387763)
chr17	61845357	61845945	589	6	0.000756927	0.000985741	0	6.58217	DDX42 (NM_007372: DEAD (Asp-Glu-Ala-Asp) box polypeptide 42)
chr9	140024137	140025643	1507	10	0.000756927	0.000985741	0	6.58137	CpG Islands (140023747..140025010)	GRIN1 (NM_000832: "glutamate receptor, ionotropic, N-methyl D-aspartate 1")
chr4	6107078	6107694	617	7	0.000756927	0.000985741	0	6.58104	CpG Islands (6107130..6107711)
chr1	100228460	100229552	1093	9	0.000756927	0.000985741	0	6.58052	FRRS1 (NM_001013660: ferric-chelate reductase 1)
chr6	130750562	130751896	1335	14	0.000756927	0.000985741	0	6.58051	TMEM200A (NM_052913: transmembrane protein 200A)
chr3	23844627	23845737	1111	12	0.000756927	0.000985741	0	6.57969	UBE2E1 (NM_182666: "ubiquitin-conjugating enzyme E2E 1 (UBC4/5 homolog, yeast)")
chrY	6315746	6316864	1119	12	0.000756927	0.000985741	0	6.57906	TTTY7 (NR_001534: "testis-specific transcript, Y-linked 7 (non-protein coding)")	TTTY7B (NR_003592: "testis-specific transcript, Y-linked 7B (non-protein coding)")
chr2	32272303	32272824	522	6	0.000756927	0.000985741	0	6.57905	DPY30 (NM_032574: dpy-30 homolog (C. elegans))
chr19	33563021	33564015	995	6	0.000756927	0.000985741	0	6.57795	GPATCH1 (NM_018025: G patch domain containing 1)	GPATC1 (BC006108: G patch domain containing 1)	RHPN2 (BC036447: "rhophilin, Rho GTPase binding protein 2")
chr20	42982513	42983495	983	6	0.000756927	0.000985741	0	6.57778	HNF4A (NM_175914: "hepatocyte nuclear factor 4, alpha")
chr17	79515422	79516605	1184	8	0.000756927	0.000985741	0	6.57718	C17orf70 (BC117139: chromosome 17 open reading frame 70)
chr7	33152043	33153024	982	8	0.000756927	0.000985741	0	6.57695	RP9 (NM_203288: retinitis pigmentosa 9 (autosomal dominant))
chr8	87244929	87245945	1017	11	0.000756927	0.000985741	0	6.57663	SLC7A13 (BC125165: "solute carrier family 7, (cationic amino acid transporter, y+ system) member 13")
chr6	7394076	7395386	1311	11	0.000756927	0.000985741	0	6.57609	RIOK1 (NM_153005: RIO kinase 1 (yeast))	CAGE1 (NM_205864: cancer antigen 1)
chr17	38867376	38867923	548	5	0.000766887	0.000985741	0	6.57507	KRT24 (BC111968: keratin 24)
chr14	19375285	19376295	1011	11	0.000766887	0.000985741	0	6.57461	OR11H12 (BC136730: "olfactory receptor, family 11, subfamily H, member 12")
chr5	168700420	168701522	1103	12	0.000766887	0.000985741	0	6.57393	miRNA (hsa-mir-585: MI0003592)
chr15	79603198	79604129	932	10	0.000766887	0.000985741	0	6.57352	CpG Islands (79603220..79604093)	TMED3 (BC111547: transmembrane emp24 protein transport domain containing 3)
chr10	54532038	54533158	1121	12	0.000766887	0.000985741	0	6.57328	MBL2 (BC096179: "mannose-binding lectin (protein C) 2, soluble (opsonic defect)")
chr9	32640883	32641856	974	7	0.000766887	0.000985741	0	6.57295	TAF1L (NM_153809: "TAF1 RNA polymerase II, TATA box binding protein (TBP)-associated factor, 210kDa-like")
chr5	1528916	1529908	993	9	0.000766887	0.000985741	0	6.57221	LPCAT1 (NM_024830: lysophosphatidylcholine acyltransferase 1)
chr1	146084250	146085145	896	8	0.000766887	0.000985741	0	6.57178	NBPF11 (BC136292: "neuroblastoma breakpoint family, member 11")
chr15	21083221	21084233	1013	11	0.000766887	0.000985741	0	6.5707	CpG Islands (21083013..21084348)
chr15	54026881	54027872	992	8	0.000766887	0.000985741	0	6.57042	WDR72 (BC101614: WD repeat domain 72)
chr12	94543542	94544461	920	10	0.000766887	0.000985741	0	6.57	CpG Islands (94541727..94544000)	PLXNC1 (NM_005761: plexin C1)
chr19	46366506	46367552	1047	9	0.000766887	0.000985741	0	6.56859	CpG Islands (46366202..46366605)	CpG Islands (46367371..46367808)	FOXA3 (NM_004497: forkhead box A3)	SYMPK (NM_004819: symplekin)
chr6	25832803	25833751	949	8	0.000766887	0.000985741	0	6.568	SLC17A1 (BC101745: "solute carrier family 17 (sodium phosphate), member 1")
chr22	30163924	30165001	1078	9	0.000766887	0.000985741	0	6.56765	UCRC (NM_013387: ubiquinol-cytochrome c reductase complex (7.2 kD))	ZMAT5 (BC009717: "zinc finger, matrin type 5")
chr12	11176089	11177205	1117	12	0.000766887	0.000985741	0	6.56755	TAS2R19 (NM_176888: "taste receptor, type 2, member 19")	TAS2R48 (BC101804: "taste receptor, type 2, member 19")
chr12	6438442	6438864	423	5	0.000766887	0.000985741	0	6.56682	CpG Islands (6438272..6438931)
chr1	158447956	158448953	998	11	0.000766887	0.000985741	0	6.56646	OR10R2 (NM_001004472: "olfactory receptor, family 10, subfamily R, member 2")
chr22	48955661	48956283	623	7	0.000766887	0.000985741	0	6.56592	CpG Islands (48955890..48956106)
chr15	65340164	65341490	1327	8	0.000766887	0.000985741	0	6.5655	OSTBETA (NM_178859: organic solute transporter beta)	OSTbeta (BC103842: organic solute transporter beta)
chr7	55779525	55780195	671	5	0.000766887	0.000985741	0	6.56422	FKBP9L (NR_003949: FK506 binding protein 9-like)
chr20	62549176	62550246	1071	9	0.000766887	0.000985741	0	6.5634	miRNA (hsa-mir-941-1: MI0005763)	miRNA (hsa-mir-941-2: MI0005764)	miRNA (hsa-mir-941-3: MI0005765)
chr1	203447091	203447893	803	9	0.000766887	0.000985741	0	6.56335	PRELP (NM_201348: proline/arginine-rich end leucine-rich repeat protein)
chr4	140474481	140476197	1717	18	0.000766887	0.000985741	0	6.56319	SETD7 (BC121055: SET domain containing (lysine methyltransferase) 7)
chr3	179364022	179365093	1072	10	0.000766887	0.000985741	0	6.56251	USP13 (NM_003940: ubiquitin specific peptidase 13 (isopeptidase T-3))
chr22	31746523	31747131	609	7	0.000766887	0.000985741	0	6.55932	PATZ1 (BC021091: POZ (BTB) and AT hook containing zinc finger 1)
chr5	2750049	2751149	1101	12	0.000766887	0.000985741	0	6.55929	CpG Islands (2748368..2757024)	C5orf38 (NM_178569: chromosome 5 open reading frame 38)	IRX2 (NM_001134222: iroquois homeobox 2)
chr16	75657518	75658439	922	5	0.000766887	0.000985741	0	6.55803	ADAT1 (NM_012091: "adenosine deaminase, tRNA-specific 1")
chr3	21440435	21441553	1119	12	0.000766887	0.000985741	0	6.55766	VENTXP7 (NR_002311: VENT homeobox (Xenopus laevis) pseudogene 7)
chr3	32144083	32145081	999	6	0.000766887	0.000985741	0	6.55734	GPD1L (NM_015141: glycerol-3-phosphate dehydrogenase 1-like)
chr1	207275000	207276156	1157	12	0.000766887	0.000985741	0	6.55518	C4BPA (NM_000715: "complement component 4 binding protein, alpha")
chr19	36450374	36451083	710	8	0.000766887	0.000985741	0	6.55505	CpG Islands (36449871..36451135)
chr12	1726269	1727322	1054	6	0.000766887	0.000985741	0	6.55311	WNT5B (NM_030775: "wingless-type MMTV integration site family, member 5B")
chr17	55120654	55121496	843	8	0.000766887	0.000985741	0	6.55175	RNF126P1 (NR_002818: ring finger protein 126 pseudogene 1)
chr12	131348805	131349207	403	5	0.000766887	0.000985741	0	6.55011	RAN (NM_006325: "RAN, member RAS oncogene family")
chr20	23547749	23548747	999	8	0.000766887	0.000985741	0	6.54993	CST9L (NM_080610: cystatin 9-like)
chr1	99726813	99728043	1231	13	0.000766887	0.000985741	0	6.54987	LPPR4 (NM_001166252: lipid phosphate phosphatase-related protein type 4)
chr12	124081313	124082357	1045	11	0.000766887	0.000985741	0	6.54942	DDX55 (NM_020936: DEAD (Asp-Glu-Ala-Asp) box polypeptide 55)
chr12	80309526	80310826	1301	14	0.000766887	0.000985741	0	6.54941	PPP1R12A (NM_001143886: "protein phosphatase 1, regulatory (inhibitor) subunit 12A")
chr19	56743454	56744442	989	7	0.000776846	0.000985741	0	6.5483	ZSCAN5A (NM_024303: zinc finger and SCAN domain containing 5A)
chr2	96155269	96156439	1171	11	0.000776846	0.000985741	0	6.54805	TRIM43B (NM_001164464: tripartite motif-containing 43B)
chr17	38592917	38594036	1120	12	0.000776846	0.000985741	0	6.54801	IGFBP4 (NM_001552: insulin-like growth factor binding protein 4)
chr6	33244641	33245581	941	10	0.000776846	0.000985741	0	6.54766	CpG Islands (33244677..33245554)	B3GALT4 (NM_003782: "UDP-Gal:betaGlcNAc beta 1,3-galactosyltransferase, polypeptide 4")	VPS52 (BC032108: vacuolar protein sorting 52 homolog (S. cerevisiae))
chr20	44803005	44803629	625	7	0.000776846	0.000985741	0	6.54754	CpG Islands (44803064..44803662)
chr16	20590383	20591485	1103	12	0.000776846	0.000985741	0	6.54704	ACSM2B (NM_001105069: acyl-CoA synthetase medium-chain family member 2B)
chr19	38034614	38035713	1100	9	0.000776846	0.000985741	0	6.54654	ZNF540 (NM_152606: zinc finger protein 540)
chr3	151590920	151591999	1080	10	0.000776846	0.000985741	0	6.54499	SUCNR1 (NM_033050: succinate receptor 1)
chr17	18856221	18857227	1007	8	0.000776846	0.000985741	0	6.54344	SLC5A10 (BC039868: "solute carrier family 5 (sodium/glucose cotransporter), member 10")
chr5	82974052	82975485	1434	15	0.000776846	0.000985741	0	6.54334	HAPLN1 (BC057808: hyaluronan and proteoglycan link protein 1)
chr17	77017273	77018372	1100	9	0.000776846	0.000985741	0	6.5414	C1QTNF1 (NM_030968: C1q and tumor necrosis factor related protein 1)
chr15	65914224	65915044	821	9	0.000776846	0.000985741	0	6.5413	SLC24A1 (NM_004727: "solute carrier family 24 (sodium/potassium/calcium exchanger), member 1")
chr19	18705779	18706299	521	6	0.000776846	0.000985741	0	6.54117	CpG Islands (18705929..18706147)
chr17	32679676	32680578	903	9	0.000776846	0.000985741	0	6.54013	CCL13 (NM_005408: chemokine (C-C motif) ligand 13)
chr3	196511960	196512376	417	5	0.000776846	0.000985741	0	6.53913	PAK2 (BC069613: p21 protein (Cdc42/Rac)-activated kinase 2)
chr17	1028499	1029023	525	6	0.000776846	0.000985741	0	6.5389	CpG Islands (1028544..1028972)
chr12	70007466	70008639	1174	8	0.000776846	0.000985741	0	6.53885	LRRC10 (BC106893: leucine rich repeat containing 10)
chr8	129150737	129151957	1221	13	0.000776846	0.000985741	0	6.53853	miRNA (hsa-mir-1208: MI0006341)
chr6	132121148	132122129	982	8	0.000776846	0.000985741	0	6.53823	ENPP1 (NM_006208: ectonucleotide pyrophosphatase/phosphodiesterase 1)
chr15	29210154	29210966	813	9	0.000776846	0.000985741	0	6.53725	APBA2 (NM_001130414: "amyloid beta (A4) precursor protein-binding, family A, member 2")
chr15	45672455	45673471	1017	11	0.000786806	0.000985741	0	6.53641	GATM (BC004141: glycine amidinotransferase (L-arginine:glycine amidinotransferase))
chr2	211186485	211187700	1216	13	0.000786806	0.000985741	0	6.53584	MYL1 (NM_079420: "myosin, light chain 1, alkali skeletal, fast")
chr8	18029550	18030794	1245	13	0.000786806	0.000985741	0	6.53569	NAT1 (NM_001160179: N-acetyltransferase 1 (arylamine N-acetyltransferase))
chr17	57778952	57779921	970	7	0.000786806	0.000985741	0	6.53462	TMEM49 (NM_030938: transmembrane protein 49)
chr1	232936827	232937757	931	9	0.000786806	0.000985741	0	6.53443	KIAA1383 (NM_019090: KIAA1383)
chr5	322303	323019	717	8	0.000786806	0.000985741	0	6.53441	CpG Islands (320788..323010)
chr8	33334531	33335749	1219	11	0.000786806	0.000985741	0	6.53417	MAK16 (NM_032509: MAK16 homolog (S. cerevisiae))	FUT10 (NM_032664: "fucosyltransferase 10 (alpha (1,3) fucosyltransferase)")
chr1	17019594	17020698	1105	12	0.000786806	0.000985741	0	6.53395	CpG Islands (17018683..17020959)
chr11	111744383	111745089	707	8	0.000786806	0.000985741	0	6.53368	C11orf1 (NM_022761: chromosome 11 open reading frame 1)	ALG9 (NM_001077691: "asparagine-linked glycosylation 9, alpha-1,2-mannosyltransferase homolog (S. cerevisiae)")
chr6	16237525	16239026	1502	13	0.000786806	0.000985741	0	6.53339	CpG Islands (16238589..16239231)	GMPR (NM_006877: guanosine monophosphate reductase)
chr1	203089089	203090221	1133	12	0.000786806	0.000985741	0	6.53092	ADORA1 (NM_001048230: adenosine A1 receptor)
chr5	69709524	69710570	1047	9	0.000786806	0.000985741	0	6.5309	GTF2H2B (NM_001098729: "general transcription factor IIH, polypeptide 2B")	GTF2H2D (BC064557: "general transcription factor IIH, polypeptide 2D")	GTF2H2C (BC171919: "general transcription factor IIH, polypeptide 2C")	GTF2H2D (BC171860: "general transcription factor IIH, polypeptide 2C")	GTF2H2 (BC141603: "general transcription factor IIH, polypeptide 2, 44kDa")
chr1	150743010	150743969	960	8	0.000796765	0.000985741	0	6.52783	CTSS (BC002642: cathepsin S)
chrY	24583667	24584685	1019	11	0.000796765	0.000985741	0	6.5273	TTTY6B (NR_002175: "testis-specific transcript, Y-linked 6B (non-protein coding)")	TTTY6 (NR_001527: "testis-specific transcript, Y-linked 6 (non-protein coding)")
chr4	103750767	103751717	951	8	0.000806725	0.000985741	0	6.52636	UBE2D3 (NM_181892: "ubiquitin-conjugating enzyme E2D 3 (UBC4/5 homolog, yeast)")
chr9	138531899	138532902	1004	8	0.000806725	0.000985741	0	6.52539	GLT6D1 (NM_182974: glycosyltransferase 6 domain containing 1)
chr12	44229072	44229994	923	9	0.000806725	0.000985741	0	6.52454	CpG Islands (44229710..44230164)	TMEM117 (BC060798: transmembrane protein 117)
chr17_GL000204R	56183	57249	1067	10	0.000806725	0.000985741	0	6.52377	CpG Islands (54685..57368)
chr9	21970073	21971013	941	5	0.000806725	0.000985741	0	6.52254	CpG Islands (21970913..21971190)	C9orf53 (NR_024274: chromosome 9 open reading frame 53)
chr1	153348392	153349560	1169	12	0.000806725	0.000985741	0	6.52187	S100A12 (NM_005621: S100 calcium binding protein A12)
chr15	30394065	30395183	1119	11	0.000806725	0.000985741	0	6.52148	FAM7A3 (NR_026859: "family with sequence similarity 7, member A3")
chr12	10177613	10178678	1066	11	0.000806725	0.000985741	0	6.52088	CLEC9A (NM_207345: "C-type lectin domain family 9, member A")
chr6	4701678	4702910	1233	13	0.000806725	0.000985741	0	6.52052	CDYL (NR_026590: "chromodomain protein, Y-like")
chr7	54830478	54831494	1017	7	0.000806725	0.000985741	0	6.52029	SEC61G (BC051840: Sec61 gamma subunit)
chr2	219473947	219474880	934	9	0.000806725	0.000985741	0	6.51943	PLCD4 (NM_032726: "phospholipase C, delta 4")
chrX	47971599	47972337	739	7	0.000806725	0.000985741	0	6.51897	SSX6 (BC153125: "synovial sarcoma, X breakpoint 6 (pseudogene)")
chr7	129904443	129905387	945	7	0.000806725	0.000985741	0	6.51867	CPA2 (NM_001869: carboxypeptidase A2 (pancreatic))
chr11	7502744	7503750	1007	8	0.000806725	0.000985741	0	6.51842	OLFML1 (NM_198474: olfactomedin-like 1)
chr18	29272289	29272695	407	5	0.000806725	0.000985741	0	6.51818	B4GALT6 (BC074835: "UDP-Gal:betaGlcNAc beta 1,4- galactosyltransferase, polypeptide 6")
chr15	83423335	83424650	1316	14	0.000806725	0.000985741	0	6.51811	SCARNA15 (NR_003011: small Cajal body-specific RNA 15)
chr20	60792926	60793858	933	10	0.000806725	0.000985741	0	6.51763	HRH3 (BC096840: histamine receptor H3)
chrX	134957877	134958849	973	8	0.000806725	0.000985741	0	6.51712	CT45A5 (BC144527: "cancer/testis antigen family 45, member A5")
chr8	124365638	124366576	939	8	0.000806725	0.000985741	0	6.51691	miRNA (hsa-mir-548d-1: MI0003668)
chr10	85948379	85949701	1323	11	0.000806725	0.000985741	0	6.51665	PCDH21 (BC038799: protocadherin 21)
chr21	43642422	43642944	523	6	0.000806725	0.000985741	0	6.51648	ABCG1 (NM_207174: "ATP-binding cassette, sub-family G (WHITE), member 1")
chr13	23412162	23412697	536	6	0.000806725	0.000985741	0	6.51646	CpG Islands (23412207..23412623)
chr12	33591591	33592791	1201	13	0.000806725	0.000985741	0	6.51643	CpG Islands (33591763..33593050)	SYT10 (BC101024: synaptotagmin X)
chr16	67693817	67694872	1056	11	0.000806725	0.000985741	0	6.51643	CpG Islands (67693451..67695560)	PARD6A (NM_016948: par-6 partitioning defective 6 homolog alpha (C. elegans))	C16orf86 (NM_001012984: chromosome 16 open reading frame 86)	ACD (BC016904: adrenocortical dysplasia homolog (mouse))
chrX	64254421	64255231	811	9	0.000806725	0.000985741	0	6.51458	CpG Islands (64254408..64255291)
chr7	95851290	95852463	1174	10	0.000806725	0.000985741	0	6.51453	miRNA (hsa-mir-591: MI0003603)
chr7	95230394	95231335	942	10	0.000806725	0.000985741	0	6.51439	PDK4 (BC040239: "pyruvate dehydrogenase kinase, isozyme 4")
chr1	33655136	33655674	539	5	0.000806725	0.000985741	0	6.51411	TRIM62 (NM_018207: tripartite motif-containing 62)
chr1	47903849	47905169	1321	14	0.000806725	0.000985741	0	6.51396	CpG Islands (47902793..47905518)	FOXD2 (NM_004474: forkhead box D2)	MGC12982 (NR_026878: hypothetical protein MGC12982)
chr19	16183785	16184606	822	8	0.000806725	0.000985741	0	6.51396	TPM4 (NM_003290: tropomyosin 4)
chr12	103976898	103978104	1207	13	0.000806725	0.000985741	0	6.51309	STAB2 (NM_017564: stabilin 2)
chr20	55960029	55960847	819	9	0.000806725	0.000985741	0	6.51211	RBM38 (NM_017495: RNA binding motif protein 38)
chr6	128241120	128242346	1227	13	0.000806725	0.000985741	0	6.51194	THEMIS (NM_001164687: thymocyte selection associated)
chr7	55775189	55776622	1434	12	0.000806725	0.000985741	0	6.51156	FKBP9L (NR_003949: FK506 binding protein 9-like)
chr3	119281139	119281939	801	9	0.000806725	0.000985741	0	6.51149	CD80 (BC042665: CD80 molecule)
chr1	111148760	111149976	1217	13	0.000806725	0.000985741	0	6.51125	CpG Islands (111148983..111150186)	KCNA2 (NM_004974: "potassium voltage-gated channel, shaker-related subfamily, member 2")
chr3	112357473	112358597	1125	12	0.000806725	0.000985741	0	6.51108	CCDC80 (BC116178: coiled-coil domain containing 80)
chrX	78009438	78010940	1503	16	0.000806725	0.000985741	0	6.5105	LPAR4 (BC095538: lysophosphatidic acid receptor 4)
chr9	104289706	104290718	1013	11	0.000806725	0.000985741	0	6.51022	RNF20 (NM_019592: ring finger protein 20)
chr2	172948937	172950151	1215	13	0.000806725	0.000985741	0	6.51009	CpG Islands (172949242..172950126)	DLX1 (NM_001038493: distal-less homeobox 1)
chr6	100023402	100024642	1241	13	0.000806725	0.000985741	0	6.50946	CCNC (BC056153: cyclin C)
chr7	143927958	143929103	1146	12	0.000806725	0.000985741	0	6.50926	OR2A42 (NM_001001802: "olfactory receptor, family 2, subfamily A, member 42")	OR2A1 (NM_001005287: "olfactory receptor, family 2, subfamily A, member 1")
chr2	207799667	207800837	1171	12	0.000806725	0.000985741	0	6.50918	CPO (NM_173077: carboxypeptidase O)
chr11	128694233	128694650	418	5	0.000806725	0.000985741	0	6.5072	CpG Islands (128694084..128694688)
chr19	11145543	11145951	409	5	0.000806725	0.000985741	0	6.50708	CpG Islands (11145589..11145790)
chr14	53024480	53025499	1020	10	0.000806725	0.000985741	0	6.50687	TXNDC16 (BC137082: thioredoxin domain containing 16)
chr1	87789514	87790809	1296	9	0.000806725	0.000985741	0	6.50622	LMO4 (NM_006769: LIM domain only 4)
chr12	124241074	124242419	1346	12	0.000806725	0.000985741	0	6.50562	DNAH10 (NM_207437: "dynein, axonemal, heavy chain 10")
chr11	32843479	32844439	961	10	0.000806725	0.000985741	0	6.50531	PRRG4 (BC010052: proline rich Gla (G-carboxyglutamic acid) 4 (transmembrane))
chr22	36743140	36743959	820	6	0.000806725	0.000985741	0	6.50506	MYH9 (BC150169: "myosin, heavy chain 9, non-muscle")
chr17	55158218	55159361	1144	12	0.000806725	0.000985741	0	6.50501	AKAP1 (NM_003488: A kinase (PRKA) anchor protein 1)
chr16	28522570	28523653	1084	9	0.000806725	0.000985741	0	6.50461	IL27 (NM_145659: interleukin 27)
chr1	120355315	120356445	1131	10	0.000806725	0.000985741	0	6.50432	REG4 (BC017089: "regenerating islet-derived family, member 4")
chr2	172945210	172946527	1318	14	0.000806725	0.000985741	0	6.50304	CpG Islands (172944988..172945384)	CpG Islands (172945911..172946212)	DLX1 (NM_001038493: distal-less homeobox 1)
chr19	38397408	38398328	921	10	0.000806725	0.000985741	0	6.50243	CpG Islands (38397003..38398165)	SIPA1L3 (NM_015073: signal-induced proliferation-associated 1 like 3)	WDR87 (NM_031951: WD repeat domain 87)
chr13	32417383	32418338	956	9	0.000806725	0.000985741	0	6.50202	EEF1DP3 (NR_027062: eukaryotic translation elongation factor 1 delta pseudogene 3)
chr7	116593222	116594245	1024	11	0.000806725	0.000985741	0	6.5005	CpG Islands (116593880..116594325)	ST7 (NM_018412: suppression of tumorigenicity 7)	ST7OT4 (NR_002329: ST7 overlapping transcript 4 (non-protein coding))	ST7OT1 (NR_002330: ST7 overlapping transcript 1 (non-protein coding))
chr10	118501097	118502098	1002	11	0.000806725	0.000985741	0	6.50027	CpG Islands (118500868..118502706)	HSPA12A (BC156889: heat shock 70kDa protein 12A)
chr19	45438859	45439555	697	8	0.000806725	0.000985741	0	6.50022	APOC4 (NM_001646: apolipoprotein C-IV)
chr1	6609347	6610047	701	8	0.000806725	0.000985741	0	6.50008	TAS1R1 (BC136515: "taste receptor, type 1, member 1")
chr1	170631749	170632886	1138	11	0.000806725	0.000985741	0	6.49943	PRRX1 (NM_006902: paired related homeobox 1)
chr20	30459870	30461089	1220	9	0.000806725	0.000985741	0	6.49927	TTLL9 (NM_001008409: "tubulin tyrosine ligase-like family, member 9")	DUSP15 (NM_001012644: dual specificity phosphatase 15)
chr11	51515650	51516577	928	7	0.000806725	0.000985741	0	6.49918	OR4C46 (NM_001004703: "olfactory receptor, family 4, subfamily C, member 46")
chr9	841352	842152	801	9	0.000806725	0.000985741	0	6.4991	CpG Islands (841374..843364)	DMRT1 (NM_021951: doublesex and mab-3 related transcription factor 1)
chrX	129626129	129627373	1245	13	0.000806725	0.000985741	0	6.49885	FAM45B (NR_027141: "family with sequence similarity 45, member A pseudogene")
chr1	3385111	3385555	445	5	0.000826644	0.000985741	0	6.49804	ARHGEF16 (BC051838: Rho guanine exchange factor (GEF) 16)
chr4	41932617	41933846	1230	10	0.000826644	0.000985741	0	6.49754	TMEM33 (NM_018126: transmembrane protein 33)
chrX	91030509	91031721	1213	13	0.000826644	0.000985741	0	6.49713	PCDH11X (NM_032967: protocadherin 11 X-linked)
chr22	29835819	29836453	635	7	0.000836603	0.000985741	0	6.49585	RFPL1 (NM_021026: ret finger protein-like 1)	RFPL1S (NR_002727: RFPL1 antisense RNA (non-protein coding))
chr3	151065700	151066520	821	9	0.000846563	0.000985741	0	6.49543	P2RY12 (NM_176876: "purinergic receptor P2Y, G-protein coupled, 12")
chr15	45458892	45459518	627	7	0.000846563	0.000985741	0	6.49533	CpG Islands (45458801..45459580)
chr7	55760566	55762123	1558	13	0.000846563	0.000985741	0	6.49533	FKBP9L (NR_027340: FK506 binding protein 9-like)
chr1	63992000	63993123	1124	10	0.000846563	0.000985741	0	6.49477	EFCAB7 (NM_032437: EF-hand calcium binding domain 7)	ITGB3BP (NM_014288: integrin beta 3 binding protein (beta3-endonexin))
chr19	4023975	4024696	722	8	0.000846563	0.000985741	0	6.49403	PIAS4 (BC004389: "protein inhibitor of activated STAT, 4")
chrY	20480728	20481830	1103	12	0.000846563	0.000985741	0	6.49395	LOC401630 (NR_002161: hypothetical LOC401630)	LOC401629 (NR_002160: hypothetical LOC401629)
chr17	47844226	47845492	1267	11	0.000846563	0.000985741	0	6.49387	FAM117A (BC065199: "family with sequence similarity 117, member A")
chr12	106754200	106754819	620	7	0.000846563	0.000985741	0	6.49356	POLR3B (NM_018082: polymerase (RNA) III (DNA directed) polypeptide B)
chr1	110280564	110281404	841	9	0.000846563	0.000985741	0	6.49332	GSTM3 (BC000088: glutathione S-transferase mu 3 (brain))
chr19	44866218	44867076	859	9	0.000846563	0.000985741	0	6.49317	ZFP112 (BC101753: zinc finger protein 112 homolog (mouse))
chr12	11007190	11008121	932	8	0.000846563	0.000985741	0	6.49313	PRR4 (BC058035: proline rich 4 (lacrimal))
chr5	180275950	180277062	1113	12	0.000846563	0.000985741	0	6.4931	ZFP62 (BC140761: zinc finger protein 62 homolog (mouse))
chr1	205788775	205789995	1221	12	0.000846563	0.000985741	0	6.49304	SLC41A1 (NM_173854: "solute carrier family 41, member 1")
chr5	95017869	95019109	1241	13	0.000846563	0.000985741	0	6.4929	SPATA9 (BC047333: spermatogenesis associated 9)
chr6	143268129	143269094	966	10	0.000846563	0.000985741	0	6.49242	CpG Islands (143265719..143268791)	HIVEP2 (NM_006734: human immunodeficiency virus type I enhancer binding protein 2)
chr19	18898292	18899256	965	7	0.000846563	0.000985741	0	6.49122	CpG Islands (18898228..18898449)	CpG Islands (18899037..18902284)	COMP (BC110847: cartilage oligomeric matrix protein)
chr7	148828169	148829193	1025	8	0.000846563	0.000985741	0	6.49115	ZNF425 (BC125189: zinc finger protein 425)
chr1	1384857	1385821	965	8	0.000846563	0.000985741	0	6.49052	ATAD3C (NM_001039211: "ATPase family, AAA domain containing 3C")
chr4	84038961	84039881	921	8	0.000846563	0.000985741	0	6.49046	PLAC8 (BC012205: placenta-specific 8)
chr18	5542762	5543774	1013	11	0.000846563	0.000985741	0	6.49004	CpG Islands (5542847..5543054)	CpG Islands (5543437..5544241)	EPB41L3 (NM_012307: erythrocyte membrane protein band 4.1-like 3)
chr22	44726837	44727540	704	8	0.000846563	0.000985741	0	6.48938	CpG Islands (44726724..44727590)
chrY	26759740	26761588	1849	17	0.000846563	0.000985741	0	6.48938	BPY2 (NM_004678: "basic charge, Y-linked, 2")	BPY2B (NM_001002760: "basic charge, Y-linked, 2B")	BPY2C (NM_001002761: "basic charge, Y-linked, 2C")
chr6	5003252	5004198	947	8	0.000846563	0.000985741	0	6.48867	CpG Islands (5004062..5004372)	RPP40 (BC017871: ribonuclease P/MRP 40kDa subunit)
chr5	140177215	140178247	1033	8	0.000846563	0.000985741	0	6.48839	PCDHA2 (NM_031495: protocadherin alpha 2)	PCDHA3 (NM_018906: protocadherin alpha 3)
chr14	36987180	36988112	933	10	0.000846563	0.000985741	0	6.48838	CpG Islands (36986362..36990576)	SFTA3 (NM_001101341: surfactant associated 3)	NKX2-1 (NM_003317: NK2 homeobox 1)
chr20	31815812	31816956	1145	11	0.000846563	0.000985741	0	6.48832	PLUNC (NM_130852: "palate, lung and nasal epithelium associated")
chr11	6790083	6791122	1040	11	0.000846563	0.000985741	0	6.48806	OR2AG2 (NM_001004490: "olfactory receptor, family 2, subfamily AG, member 2")
chr7	83279404	83280604	1201	13	0.000846563	0.000985741	0	6.48801	SEMA3E (BC140706: "sema domain, immunoglobulin domain (Ig), short basic domain, secreted, (semaphorin) 3E")
chr19	4008735	4009669	935	10	0.000846563	0.000985741	0	6.48731	PIAS4 (BC066895: "protein inhibitor of activated STAT, 4")
chr20	52201779	52202751	973	9	0.000846563	0.000985741	0	6.48727	ZNF217 (BC113427: zinc finger protein 217)
chr8	116681653	116682664	1012	11	0.000846563	0.000985741	0	6.48706	TRPS1 (BC125020: trichorhinophalangeal syndrome I)
chr22	45057030	45057844	815	9	0.000846563	0.000985741	0	6.48636	PRR5 (NM_001017528: proline rich 5 (renal))
chr16	75244060	75244987	928	6	0.000856523	0.000985741	0	6.48595	CTRB1 (NM_001906: chymotrypsinogen B1)	CTRB2 (BC073145: chymotrypsinogen B2)
chrX	102856022	102856973	952	8	0.000856523	0.000985741	0	6.48586	TCEAL3 (NM_001006933: transcription elongation factor A (SII)-like 3)
chr8	82758593	82759536	944	10	0.000856523	0.000985741	0	6.48562	SNX16 (BC033630: sorting nexin 16)
chr11	61276461	61277505	1045	11	0.000856523	0.000985741	0	6.48466	CpG Islands (61275825..61277329)	LRRC10B (NM_001145077: leucine rich repeat containing 10B)
chr5	31189332	31190454	1123	12	0.000856523	0.000985741	0	6.48447	CDH6 (NM_004932: "cadherin 6, type 2, K-cadherin (fetal kidney)")
chr13	114580332	114581541	1210	11	0.000856523	0.000985741	0	6.48388	FLJ44054 (NR_024609: hypothetical protein LOC643365)
chr3	10053986	10054792	807	9	0.000856523	0.000985741	0	6.4837	LOC401052 (NM_001008737: hypothetical LOC401052)
chr19	29457326	29458328	1003	11	0.000856523	0.000985741	0	6.48348	LOC148145 (NR_027318: hypothetical LOC148145)
chr12	1640328	1640760	433	5	0.000856523	0.000985741	0	6.48213	CpG Islands (1639033..1640750)
chr6	131389407	131390478	1072	8	0.000856523	0.000985741	0	6.48209	EPB41L2 (NM_001135555: erythrocyte membrane protein band 4.1-like 2)
chrX	330524	331446	923	10	0.000856523	0.000985741	0	6.48158	CpG Islands (330294..330672)	CpG Islands (331056..331299)
chr18	28681249	28682562	1314	14	0.000856523	0.000985741	0	6.48153	CpG Islands (28681320..28682455)	DSC2 (BC063291: desmocollin 2)
chr13	37635705	37636723	1019	8	0.000856523	0.000985741	0	6.48041	FAM48A (BC001145: "family with sequence similarity 48, member A")
chr3	62357739	62359234	1496	16	0.000856523	0.000985741	0	6.48031	CpG Islands (62357639..62359774)	FEZF2 (BC022464: FEZ family zinc finger 2)
chr5	70395571	70396499	929	10	0.000856523	0.000985741	0	6.47967	LOC647859 (NR_026578: occludin pseudogene)
chr12	11548223	11549249	1027	11	0.000856523	0.000985741	0	6.47859	PRB2 (NM_006248: proline-rich protein BstNI subfamily 2)
chr10	106025300	106026118	819	9	0.000856523	0.000985741	0	6.47847	GSTO2 (NM_183239: glutathione S-transferase omega 2)
chr11	113579107	113580305	1199	13	0.000856523	0.000985741	0	6.47847	TMPRSS5 (NM_030770: "transmembrane protease, serine 5")
chr20	62594562	62595693	1132	12	0.000856523	0.000985741	0	6.47839	CpG Islands (62593793..62594966)	UCKL1 (BC033078: uridine-cytidine kinase 1-like 1)
chr19	40331616	40332586	971	8	0.000856523	0.000985741	0	6.47673	DYRK1B (BC025291: dual-specificity tyrosine-(Y)-phosphorylation regulated kinase 1B)
chr2	240324447	240325659	1213	13	0.000856523	0.000985741	0	6.47588	HDAC4 (NM_006037: histone deacetylase 4)
chr12	100551180	100551900	721	8	0.000856523	0.000985741	0	6.47579	GOLGA2L1 (BC141930: "golgi autoantigen, golgin subfamily a, 2-like 1")
chr5	133445115	133446076	962	8	0.000856523	0.000985741	0	6.47506	TCF7 (NM_003202: "transcription factor 7 (T-cell specific, HMG-box)")
chrY	4919334	4920664	1331	14	0.000866482	0.000985741	0	6.47389	PCDH11Y (NM_032973: protocadherin 11 Y-linked)
chr12	132912869	132913873	1005	11	0.000866482	0.000985741	0	6.47384	GALNT9 (NM_001122636: UDP-N-acetyl-alpha-D-galactosamine:polypeptide N-acetylgalactosaminyltransferase 9 (GalNAc-T9))
chr7	99276320	99277722	1403	15	0.000866482	0.000985741	0	6.47362	CYP3A5 (NM_000777: "cytochrome P450, family 3, subfamily A, polypeptide 5")
chr6	170338328	170339324	997	11	0.000866482	0.000985741	0	6.47284	CpG Islands (170338214..170339677)
chr5	69707326	69708450	1125	12	0.000866482	0.000985741	0	6.4721	GTF2H2B (NM_001098729: "general transcription factor IIH, polypeptide 2B")	GTF2H2D (BC064557: "general transcription factor IIH, polypeptide 2D")	GTF2H2C (BC171919: "general transcription factor IIH, polypeptide 2C")	GTF2H2D (BC171860: "general transcription factor IIH, polypeptide 2C")	GTF2H2 (BC141603: "general transcription factor IIH, polypeptide 2, 44kDa")
chr10	102826819	102827639	821	9	0.000866482	0.000985741	0	6.47199	CpG Islands (102825929..102827693)
chr21	31874608	31875422	815	9	0.000866482	0.000985741	0	6.47116	KRTAP19-4 (NM_181610: keratin associated protein 19-4)	KRTAP19-5 (NM_181611: keratin associated protein 19-5)
chr1	161996781	161997713	933	7	0.000866482	0.000985741	0	6.47109	OLFML2B (NM_015441: olfactomedin-like 2B)
chr1	165671528	165672595	1068	10	0.000866482	0.000985741	0	6.47106	ALDH9A1 (BC151140: "aldehyde dehydrogenase 9 family, member A1")
chr17	54967088	54968291	1204	13	0.000866482	0.000985741	0	6.47096	MTVR2 (NR_027025: mouse mammary tumor virus receptor homolog 2)
chr3	32277420	32278534	1115	12	0.000866482	0.000985741	0	6.47082	CMTM8 (NM_178868: CKLF-like MARVEL transmembrane domain containing 8)
chr1	161225901	161227031	1131	8	0.000866482	0.000985741	0	6.46968	PCP4L1 (NM_001102566: Purkinje cell protein 4 like 1)
chr17	30668764	30669588	825	9	0.000866482	0.000985741	0	6.46926	CpG Islands (30669000..30669287)	miRNA (hsa-mir-632: MI0003647)	ZNF207 (NM_003457: zinc finger protein 207)	C17orf75 (BC054035: chromosome 17 open reading frame 75)
chr16	21669154	21670133	980	8	0.000866482	0.000985741	0	6.46913	IGSF6 (BC017844: "immunoglobulin superfamily, member 6")
chr5	140795814	140797612	1799	18	0.000866482	0.000985741	0	6.469	CpG Islands (140797162..140797701)	PCDHGB7 (BC051788: "protocadherin gamma subfamily B, 7")	PCDHGA11 (NM_032092: "protocadherin gamma subfamily A, 11")
chr7	156328275	156329242	968	8	0.000866482	0.000985741	0	6.46664	C7orf4 (NR_024119: chromosome 7 open reading frame 4)
chr12	9392097	9393095	999	9	0.000866482	0.000985741	0	6.46631	CpG Islands (9392459..9392686)	miRNA (hsa-mir-1244: MI0006379)
chr9	44866648	44867092	445	5	0.000866482	0.000985741	0	6.46579	CpG Islands (44866684..44866915)
chr9	131543986	131544795	810	8	0.000866482	0.000985741	0	6.4654	TBC1D13 (NM_018201: "TBC1 domain family, member 13")
chr19	34855670	34856681	1012	11	0.000866482	0.000985741	0	6.46477	CpG Islands (34855910..34856915)	GPI (NM_000175: glucose phosphate isomerase)
chr15	57204847	57205795	949	6	0.000866482	0.000985741	0	6.46457	TCF12 (NM_207038: transcription factor 12)
chrX	72061591	72062509	919	10	0.000866482	0.000985741	0	6.4644	DMRTC1 (BC047596: DMRT-like family C1B)	DMRTC1B (NM_001080851: DMRT-like family C1B)	DMRTC1 (BC160151: DMRT-like family C1)
chr13	52437830	52438800	971	10	0.000866482	0.000985741	0	6.46433	CCDC70 (NM_031290: coiled-coil domain containing 70)
chr15	63107189	63108516	1328	14	0.000866482	0.000985741	0	6.46405	miRNA (hsa-mir-190: MI0000486)
chr6	3849871	3850781	911	10	0.000866482	0.000985741	0	6.46305	CpG Islands (3849271..3851048)	FAM50B (BC001261: "family with sequence similarity 50, member B")
chr19	17858266	17859206	941	10	0.000876442	0.000985741	0	6.46213	CpG Islands (17858371..17858891)	FCHO1 (NM_001161358: FCH domain only 1)
chr16	4164997	4166114	1118	12	0.000876442	0.000985741	0	6.46118	CpG Islands (4164808..4166258)	ADCY9 (BC136657: adenylate cyclase 9)
chr11	55419819	55420861	1043	11	0.000876442	0.000985741	0	6.46114	OR4S2 (NM_001004059: "olfactory receptor, family 4, subfamily S, member 2")
chr19	11772877	11773501	625	7	0.000876442	0.000985741	0	6.46109	CpG Islands (11773063..11773405)
chr18	24451802	24453006	1205	13	0.000876442	0.000985741	0	6.46015	AQP4 (BC022286: aquaporin 4)
chr1	17093789	17095186	1398	15	0.000876442	0.000985741	0	6.45884	MSTP9 (NR_002729: "macrophage stimulating, pseudogene 9")
chr1	171279985	171280865	881	9	0.000876442	0.000985741	0	6.45856	FMO4 (BC002780: flavin containing monooxygenase 4)
chr6	165727510	165728428	919	10	0.000876442	0.000985741	0	6.45823	C6orf118 (BC026278: chromosome 6 open reading frame 118)
chr6	143992766	143993718	953	8	0.000876442	0.000985741	0	6.45711	PHACTR2 (NM_001100165: phosphatase and actin regulator 2)
chr8	72273778	72274736	959	10	0.000876442	0.000985741	0	6.45677	EYA1 (BC121798: eyes absent homolog 1 (Drosophila))
chr12	47222777	47223792	1016	11	0.000876442	0.000985741	0	6.45625	SLC38A4 (NM_018018: "solute carrier family 38, member 4")
chrX	70709799	70710405	607	6	0.000876442	0.000985741	0	6.456	INGX (NR_002226: "inhibitor of growth family, X-linked, pseudogene")
chr20	169805	170825	1021	11	0.000876442	0.000985741	0	6.45543	DEFB128 (NM_001037732: "defensin, beta 128")
chr8	95910969	95912123	1155	11	0.000876442	0.000985741	0	6.45504	CCNE2 (BC020729: cyclin E2)
chr22	16451045	16452171	1127	12	0.000876442	0.000985741	0	6.45469	OR11H1 (NM_001005239: "olfactory receptor, family 11, subfamily H, member 1")
chr9	131078677	131079697	1021	11	0.000876442	0.000985741	0	6.45466	COQ4 (NM_016035: coenzyme Q4 homolog (S. cerevisiae))
chr4	41992450	41993348	899	10	0.000876442	0.000985741	0	6.45449	CpG Islands (41992477..41993125)	SLC30A9 (NM_006345: "solute carrier family 30 (zinc transporter), member 9")
chr16	89880319	89881037	719	8	0.000876442	0.000985741	0	6.45434	FANCA (BC172515: "Fanconi anemia, complementation group A")
chr17	40605876	40606819	944	5	0.000876442	0.000985741	0	6.4541	ATP6V0A1 (NM_001130021: "ATPase, H+ transporting, lysosomal V0 subunit a1")
chr8	121154636	121155452	817	9	0.000876442	0.000985741	0	6.45402	COL14A1 (BC140893: "collagen, type XIV, alpha 1")
chrX	120124668	120125486	819	9	0.000876442	0.000985741	0	6.45389	CT47A1 (NM_001080146: "cancer/testis antigen family 47, member A1")	CT47A6 (NM_001080141: "cancer/testis antigen family 47, member A6")
chrY	4864602	4865712	1111	12	0.000876442	0.000985741	0	6.45384	PCDH11Y (NM_032971: protocadherin 11 Y-linked)
chr16	48530496	48531030	535	6	0.000876442	0.000985741	0	6.45323	CpG Islands (48530535..48530809)
chr12	25344736	25345454	719	8	0.000876442	0.000985741	0	6.45316	LYRM5 (NM_001001660: LYR motif containing 5)	CASC1 (BC028415: cancer susceptibility candidate 1)
chr1	21510479	21511287	809	9	0.000876442	0.000985741	0	6.45305	EIF4G3 (NM_003760: "eukaryotic translation initiation factor 4 gamma, 3")
chr19	39681005	39681894	890	6	0.000876442	0.000985741	0	6.453	NCCRP1 (BC092493: non-specific cytotoxic cell receptor protein 1 homolog (zebrafish))
chr4	2013842	2014532	691	7	0.000876442	0.000985741	0	6.45289	WHSC2 (BC002764: Wolf-Hirschhorn syndrome candidate 2)
chr7	77042811	77044039	1229	13	0.000876442	0.000985741	0	6.45264	PION (NM_017439: pigeon homolog (Drosophila))
chr3	197360789	197362636	1848	16	0.000876442	0.000985741	0	6.45227	LOC220729 (NR_003266: "succinate dehydrogenase complex, subunit A, flavoprotein pseudogene")
chr1	57052174	57053223	1050	8	0.000876442	0.000985741	0	6.45132	PPAP2B (BC009196: phosphatidic acid phosphatase type 2B)
chr15	95974929	95976053	1125	12	0.000876442	0.000985741	0	6.45114	LOC145820 (NR_027133: hypothetical protein LOC145820)
chr1	13610851	13611996	1146	12	0.000876442	0.000985741	0	6.45067	PRAMEF7 (NM_001012277: PRAME family member 7)	PRAMEF8 (BC144565: PRAME family member 7)	PRAMEF7 (BC140755: PRAME family member 7)	PRAMEF8 (NM_001012276: PRAME family member 8)
chr1	226074068	226075178	1111	12	0.000876442	0.000985741	0	6.45045	CpG Islands (226075150..226075680)	TMEM63A (BC030245: transmembrane protein 63A)	LEFTY1 (BC027883: left-right determination factor 1)
chr7	116306653	116307491	839	8	0.000876442	0.000985741	0	6.45026	MET (NM_001127500: met proto-oncogene (hepatocyte growth factor receptor))
chr18	45662805	45663524	720	8	0.000876442	0.000985741	0	6.45025	CpG Islands (45662314..45663520)
chr1	13418523	13419367	845	5	0.000876442	0.000985741	0	6.44995	PRAMEF9 (NM_001010890: PRAME family member 9)	PRAMEF15 (NM_001098376: PRAME family member 15)	PRAMEF9 (BC171794: PRAME family member 15)
chrX	49689789	49690209	421	5	0.000876442	0.000985741	0	6.44979	CLCN5 (NM_001127898: chloride channel 5)
chr19	3188486	3188920	435	5	0.000876442	0.000985741	0	6.44975	NCLN (BC013283: nicalin homolog (zebrafish))
chr9	95190037	95190961	925	10	0.000876442	0.000985741	0	6.44913	OMD (BC046356: osteomodulin)
chr12	105736872	105737794	923	10	0.000876442	0.000985741	0	6.44912	C12orf75 (BC127012: chromosome 12 open reading frame 75)
chr2	110959763	110960802	1040	8	0.000876442	0.000985741	0	6.44872	NPHP1 (BC062574: nephronophthisis 1 (juvenile))
chr22	28195833	28196753	921	10	0.000876442	0.000985741	0	6.44778	CpG Islands (28192793..28198592)	MN1 (BC156879: meningioma (disrupted in balanced translocation) 1)
chr3	182884134	182884905	772	6	0.000876442	0.000985741	0	6.44768	LAMP3 (BC032940: lysosomal-associated membrane protein 3)
chr7	4823742	4824708	967	10	0.000876442	0.000985741	0	6.44736	CpG Islands (4823506..4824097)	CpG Islands (4824365..4824680)
chr2	26726112	26726734	623	7	0.000876442	0.000985741	0	6.44707	CpG Islands (26726189..26726710)
chr1	17048578	17049612	1035	11	0.000876442	0.000985741	0	6.44597	ESPNP (NR_026567: espin pseudogene)
chrX	55519919	55520725	807	9	0.000876442	0.000985741	0	6.44545	USP51 (NM_201286: ubiquitin specific peptidase 51)
chr19	44008675	44009494	820	9	0.000876442	0.000985741	0	6.44528	CpG Islands (44008014..44008893)	PHLDB3 (NM_198850: "pleckstrin homology-like domain, family B, member 3")
chr2	37898585	37899590	1006	11	0.000876442	0.000985741	0	6.44502	CpG Islands (37898142..37899830)	CDC42EP3 (BC019270: CDC42 effector protein (Rho GTPase binding) 3)
chr8	67616880	67617424	545	6	0.000876442	0.000985741	0	6.44438	SGK3 (NM_001033578: "serum/glucocorticoid regulated kinase family, member 3")
chrX	146275487	146276407	921	9	0.000876442	0.000985741	0	6.44426	miRNA (hsa-mir-513c: MI0006649)
chr5	59777479	59778601	1123	12	0.000876442	0.000985741	0	6.44401	PART1 (NR_024617: prostate androgen-regulated transcript 1 (non-protein coding))
chr4	164532250	164533680	1431	15	0.000876442	0.000985741	0	6.44382	MARCH1 (BC153124: membrane-associated ring finger (C3HC4) 1)
chr12	7012085	7013082	998	8	0.000876442	0.000985741	0	6.44371	LRRC23 (NM_006992: leucine rich repeat containing 23)
chr5	115156359	115157297	939	10	0.000876442	0.000985741	0	6.44352	CDO1 (BC024241: "cysteine dioxygenase, type I")
chr22	29445583	29446235	653	7	0.000876442	0.000985741	0	6.44324	CpG Islands (29445638..29446113)
chr9	32776902	32777872	971	5	0.000876442	0.000985741	0	6.4432	TMEM215 (NM_212558: transmembrane protein 215)
chr11	118885435	118886390	956	9	0.000876442	0.000985741	0	6.44286	TRAPPC4 (NM_016146: trafficking protein particle complex 4)	RPS25 (BC004986: ribosomal protein S25)
chr1	104246131	104247005	875	9	0.000876442	0.000985741	0	6.44196	AMY1C (BC156580: "amylase, alpha 1C (salivary)")	AMY1A (BC069347: "amylase, alpha 1C (salivary)")	AMY1B (BC172291: "amylase, alpha 1B (salivary)")	AMY1A (BC132995: "amylase, alpha 1C (salivary)")	AMY1B (NM_001008218: "amylase, alpha 1B (salivary)")	AMY1C (NM_001008219: "amylase, alpha 1C (salivary)")	AMY1A (NM_004038: "amylase, alpha 1A (salivary)")
chr1	59012864	59013906	1043	11	0.000876442	0.000985741	0	6.44134	OMA1 (NM_145243: "OMA1 homolog, zinc metallopeptidase (S. cerevisiae)")
chr5	96293714	96294788	1075	9	0.000876442	0.000985741	0	6.44125	LNPEP (NM_175920: leucyl/cystinyl aminopeptidase)
chr12	93859072	93860302	1231	10	0.000876442	0.000985741	0	6.4398	MRPL42 (NM_172178: mitochondrial ribosomal protein L42)
chr5	70668904	70669922	1019	11	0.000876442	0.000985741	0	6.43963	PMCHL2 (NR_003922: pro-melanin-concentrating hormone-like 2)
chr5	75371318	75372316	999	11	0.000876442	0.000985741	0	6.43814	SV2C (BC100824: synaptic vesicle glycoprotein 2C)
chr9	130646531	130647451	921	10	0.000876442	0.000985741	0	6.43781	AK1 (BC001116: adenylate kinase 1)
chrX	52547404	52548410	1007	11	0.000876442	0.000985741	0	6.43694	XAGE1C (NM_001097598: "X antigen family, member 1C")	XAGE1E (NM_001097605: "X antigen family, member 1E")	XAGE1B (NM_001097596: "X antigen family, member 1B")	XAGE1A (NM_001097593: "X antigen family, member 1A")	XAGE1D (BC160078: "X antigen family, member 1D")	XAGE1E (NM_001097603: "X antigen family, member 1E")	XAGE1B (NM_001097595: "X antigen family, member 1B")	XAGE1C (NM_001097602: "X antigen family, member 1C")	XAGE1A (NM_001097591: "X antigen family, member 1A")	XAGE1D (NM_133431: "X antigen family, member 1D")	XAGE1B (NM_001097594: "X antigen family, member 1B")	XAGE1C (NM_001097597: "X antigen family, member 1C")	XAGE1E (NM_001097604: "X antigen family, member 1E")	XAGE1A (NM_001097592: "X antigen family, member 1A")	XAGE1D (NM_020411: "X antigen family, member 1D")
chr15	63882805	63884015	1211	13	0.000876442	0.000985741	0	6.43643	FBXL22 (NM_203373: F-box and leucine-rich repeat protein 22)
chr5	61637822	61638441	620	7	0.000876442	0.000985741	0	6.43605	KIF2A (BC031828: kinesin heavy chain member 2A)
chr11	117099794	117100914	1121	12	0.000876442	0.000985741	0	6.43579	RNF214 (NM_207343: ring finger protein 214)	PCSK7 (BC006357: proprotein convertase subtilisin/kexin type 7)
chr12	133131873	133132287	415	5	0.000876442	0.000985741	0	6.43535	CpG Islands (133131896..133132157)
chr7	95108522	95109822	1301	14	0.000876442	0.000985741	0	6.43521	ASB4 (BC113479: ankyrin repeat and SOCS box-containing 4)
chr6	46094316	46095460	1145	11	0.000886401	0.000985741	0	6.43411	ENPP4 (NM_014936: ectonucleotide pyrophosphatase/phosphodiesterase 4 (putative function))
chr6	26181372	26181893	522	6	0.000886401	0.000985741	0	6.43372	HIST1H2BE (BC101748: "histone cluster 1, H2be")
chr4	185941431	185942431	1001	11	0.000886401	0.000985741	0	6.43367	CpG Islands (185939222..185942747)	HELT (BC144567: HES/HEY-like transcription factor)
chr12	117798145	117799147	1003	11	0.000886401	0.000985741	0	6.43333	CpG Islands (117798076..117799448)	NOS1 (NM_000620: nitric oxide synthase 1 (neuronal))
chr13	46187479	46188485	1007	11	0.000886401	0.000985741	0	6.4333	FAM194B (NM_182542: "family with sequence similarity 194, member B")
chr8	7313076	7314573	1498	14	0.000886401	0.000985741	0	6.43326	SPAG11B (NM_058206: sperm associated antigen 11B)
chr2	87022724	87023856	1133	12	0.000886401	0.000985741	0	6.43262	CD8A (BC025715: CD8a molecule)
chr10	11047323	11048259	937	10	0.000886401	0.000985741	0	6.43258	CUGBP2 (NM_001025077: "CUG triplet repeat, RNA binding protein 2")
chrX	74143901	74144897	997	11	0.000886401	0.000985741	0	6.43258	CpG Islands (74143852..74145176)	KIAA2022 (NM_001008537: KIAA2022)
chr4	39410140	39410786	647	7	0.000886401	0.000985741	0	6.43232	KLB (NM_175737: klotho beta)
chr20	19997569	19998474	906	10	0.000886401	0.000985741	0	6.43232	CpG Islands (19997704..19998559)	NAT5 (NM_016100: "N-acetyltransferase 5 (GCN5-related, putative)")
chrX	19144833	19145928	1096	10	0.000886401	0.000985741	0	6.43138	GPR64 (BC099901: G protein-coupled receptor 64)
chr1	26372218	26373415	1198	13	0.000886401	0.000985741	0	6.43055	CpG Islands (26372281..26373313)	SLC30A2 (NM_032513: "solute carrier family 30 (zinc transporter), member 2")
chr14	50100638	50101637	1000	11	0.000886401	0.000985741	0	6.43048	CpG Islands (50100315..50102009)	C14orf104 (NM_001083908: chromosome 14 open reading frame 104)
chr12	10831531	10832632	1102	12	0.000886401	0.000985741	0	6.43008	STYK1 (NM_018423: serine/threonine/tyrosine kinase 1)
chr17	18023389	18024406	1018	11	0.000886401	0.000985741	0	6.42978	CpG Islands (18022195..18024868)
chr13	28740614	28741601	988	8	0.000886401	0.000985741	0	6.42931	PAN3 (BC128179: PAN3 poly(A) specific ribonuclease subunit homolog (S. cerevisiae))
chr11	55031972	55032662	691	7	0.000886401	0.000985741	0	6.42894	TRIM48 (NM_024114: tripartite motif-containing 48)
chr13	42010633	42011513	881	7	0.000886401	0.000985741	0	6.42879	OR7E37P (NR_002163: "olfactory receptor, family 7, subfamily E, member 37 pseudogene")
chr5	135704678	135705808	1131	11	0.000886401	0.000985741	0	6.42868	TRPC7 (NM_001167576: "transient receptor potential cation channel, subfamily C, member 7")
chr7	112583110	112584135	1026	10	0.000886401	0.000985741	0	6.42825	C7orf60 (BC114615: chromosome 7 open reading frame 60)
[truncated: 2,369 more rows]
