# Supplementary material for: ARID3B Directly Regulates Ovarian Cancer Promoting Genes
Source: PLoS One. 2015 Jun 29;10(6):e0131961. doi: 10.1371/journal.pone.0131961 (PMC4486168; doi:10.1371/journal.pone.0131961)
Supplement: S2 Table — Significant changes in gene expression are listed, based on data collected using an Affymetrix Human Genome U133 Plus 2 GeneChip. (XLSX) [file pone.0131961.s006.xlsx]

## Sheet: Sheet1
S1A	ARID3B Upregulated Genes		S1B	ARID3B Down Regulated Genes
	Symbol	Fold Change		Symbol	Fold Change
	C17orf101	1.04777		DDAH2	0.518516
	TBCA	1.06239		MEX3A	0.51276
	ZMPSTE24	1.09322		WIF1	0.322044
	NA	1.09592		RNF165	0.0239054
	AQR	1.11015		ZNF664	0.80595
	RNF182	1.11375		DDAH2	0.516978
	UBQLN1	1.11621		MEX3A	0.688536
	DDX50	1.12174		C6orf52	0.637568
	SUMO1	1.14491		SCCPDH	0.82431
	RWDD3	1.14539		C10orf116	0.00775916
	KLHDC10	1.15296		RNF157-AS1	0.119973
	C12orf55	1.15429		NA	0.538931
	FAM49B	1.15535		TLCD2	0.35028
	KIAA1147	1.16832		PIGY	0.826468
	C2orf68	1.17025		TMC4	0.0305769
	RRAS2	1.17149		NDUFB9	0.754693
	ENOX2	1.17348		MTCP1NB	0.791366
	MSL1	1.17447		TLE4	0.0683076
	PPP1CC	1.17553		RPS7	0.923601
	GABRE	1.18086		MMEL1	0.678268
	RAD17	1.18141		TPD52L1	0.310644
	DCUN1D5	1.18323		RHOBTB1	0.322167
	SMARCC2	1.1857		SQSTM1	0.622831
	ZMYND8	1.18612		LOC339260	0.0893437
	GTF2F2	1.18953		ST8SIA4	0.165155
	USP10	1.19009		KIF3B	0.816562
	IGFBP7	1.19195		TP53INP1	0.458515
	C5orf30	1.19676		CHMP4A	0.557293
	PPAPDC2	1.19993		RSPH1	0.391645
	WDYHV1	1.20092		SEMA3A	0.0932009
	LDHB	1.20652		EPCAM	0.369455
	ATG5	1.21059		LOC729678	0.594603
	DOCK5	1.21271		DDAH2	0.546892
	TBCE	1.21389		ALPK2	0.0111452
	ASAP1	1.21397		NA	0.473843
	PEX3	1.21752		C6orf52	0.61381
	CDV3	1.21823		PHLDB2	0.1616
	KPNA3	1.21885		VTI1B	0.784615
	TMED8	1.22288		MTERFD2	0.951829
	C1orf131	1.22316		MFAP3L	0.622647
	CALU	1.22336		NA	0.604002
	ORC4	1.22946		CA11	0.413615
	CALCOCO2	1.22962		UCP2	0.182039
	ZNF382	1.23083		CAB39L	0.698026
	NOL7	1.23191		TPD52L1	0.247408
	SNX5	1.23469		APOPT1	0.624538
	CFLAR	1.23613		CENPV	0.393422
	RUVBL1	1.23689		MSRB2	0.758862
	ZNF24	1.24387		KLHDC3	0.498631
	IPO5	1.25247		CAPS	0.130522
	TGOLN2	1.25531		ADCY10P1	0.158983
	TXNDC9	1.25992		ALS2	0.767763
	ACTR6	1.26056		SEMA3A	0.036093
	NA	1.26177		RABL5	0.652569
	COPS2	1.26638		PEG10	0.482538
	ARHGAP26	1.26688		CAMK2N1	0.647814
	NSL1	1.26786		CLN8	0.514582
	FAM82B	1.26802		LOC339260	0.395474
	TUBGCP3	1.2685		LAMA5	0.268511
	SRBD1	1.26902		TSPAN33	0.353061
	ZNF200	1.27149		RNF10	0.698785
	CMAS	1.27214		ODC1	0.587346
	MCTS1	1.27237		LOC100129195	0.767038
	RQCD1	1.27396		ORAI2	0.770911
	PHF21A	1.27927		VGLL4	0.689288
	PKP4	1.28148		PLA2G12A	0.599617
	GART	1.28208		MALT1	0.782535
	YEATS4	1.28596		PARD3	0.717612
	ZNF571	1.29123		TM7SF2	0.474418
	GTF2H2B	1.29612		GRID1	0.534629
	RHOF	1.29718		NFYA	0.42079
	DNM1L	1.30037		NT5C3L	0.6931
	GGPS1	1.3021		LCN2	0.00426344
	CRNDE	1.3055		ADCY7	0.435856
	EFHD2	1.30698		FNDC5	0.21925
	MSANTD2	1.30917		PROSAPIP1	0.615448
	LAMB1	1.30939		C11orf31	0.817966
	MTAP	1.31082		LARP1	0.70585
	CNOT8	1.31117		ZNF83	0.517815
	LPAR1	1.31325		TEAD2	0.469717
	EIF2A	1.31358		ISCU	0.661815
	SETD7	1.31607		TDO2	0.710598
	RPS6KA3	1.321		NA	0.174673
	SNX5	1.32102		GTF2F1	0.645438
	NUP54	1.32127		FAM69B	0.559417
	GRB10	1.32138		PECR	0.507398
	KLHL13	1.32258		NA	0.744039
	EIF2B5	1.32389		SSTR5-AS1	0.0919765
	LBR	1.32389		NA	0.648172
	NA	1.32586		MRPL28	0.685572
	SPARC	1.33068		ERBB3	0.325376
	FASTKD3	1.33159		PTTG1IP	0.709305
	NA	1.33221		NA	0.692098
	SSH2	1.33552		AGPAT3	0.72006
	NA	1.3371		DUSP3	0.715141
	CETN3	1.33828		EDF1	0.743172
	MGC27345	1.33984		LOC645513	0.353008
	TRIM38	1.34053		RPS8	0.923498
	MCOLN2	1.343		VRK2	0.881875
	GRB10	1.34626		VGLL4	0.680675
	C9orf72	1.34834		LHX9	0.363669
	ATF7	1.34901		MRPL20	0.780763
	SERPINB9	1.35098		AP3D1	0.677518
	SRSF3	1.35105		LOC400657	0.711838
	PARP4	1.35246		RBM8A	0.767532
	MRPS18C	1.35405		TRA2B	0.801903
	KBTBD2	1.35638		PARL	0.642074
	RGS10	1.35814		NA	0.798453
	NUDT13	1.359		IGF2R	0.773389
	HIST1H2AM	1.36154		JAK1	0.657604
	RECK	1.36275		CSNK2A1	0.590484
	SDC4	1.36392		RPF2	0.755199
	H2AFV	1.36572		TBL1X	0.555273
	DDX60L	1.36765		KLHDC9	0.464866
	RQCD1	1.36985		SEC11C	0.576241
	SOD2	1.37062		NA	0.306847
	ITSN1	1.37267		SET	0.836417
	PITPNB	1.37277		FTL	0.762929
	PSPH	1.37504		EPB41L4B	0.705711
	SPAG1	1.3752		NRP1	0.273696
	GDPD1	1.37542		CTH	0.320801
	FKBP7	1.37556		CD2BP2	0.693204
	ERAP1	1.37583		CWC15	0.845043
	CORO1C	1.37606		GLUL	0.211701
	PRCP	1.37617		PRDX5	0.697029
	UAP1	1.37823		KIAA0430	0.599115
	NFU1	1.37849		LOC100131067	0.573975
	RHNO1	1.3787		FRAS1	0.208449
	EXOSC8	1.38051		OSBPL1A	0.79454
	NUP153	1.38165		CLIC3	0.162928
	NA	1.38521		RAB7A	0.69797
	TPST1	1.38562		GTF3C6	0.755668
	NSMCE4A	1.38987		MRPS15	0.841715
	CALU	1.39211		HRK	0.0744364
	LOC100132167	1.39262		LMF1	0.115308
	CBFB	1.39598		FCGRT	0.100354
	NA	1.39612		UNC5B	0.176164
	NA	1.39634		ABCA17P	0.559511
	TTC31	1.39788		MARCKSL1	0.41726
	TRMT11	1.3997		NA	0.110691
	LCLAT1	1.40117		MPZL3	0.630011
	CCDC126	1.40207		GSTO2	0.542999
	TYW3	1.40541		ATXN7L3B	0.717347
	FBXO45	1.40672		NA	0.691686
	PON2	1.407		TBL1X	0.472818
	SSPN	1.4074		NDUFB8	0.787645
	CXorf24	1.4105		C19orf42	0.917014
	ORC2	1.41173		SH3GL2	0.121795
	NA	1.41204		HMOX2	0.62678
	CPT1C	1.41218		DAPK1	0.374131
	NA	1.41434		PTPLB	0.842524
	TOMM20	1.41441		NA	0.621217
	SLC35D1	1.41643		FAM46A	0.581094
	SPATA13	1.41798		ZDHHC11	0.419887
	SATB1	1.41865		KHDRBS3	0.702752
	VIM	1.41922		AMZ2	0.780863
	NA	1.41926		LOC284801	0.441737
	THG1L	1.41954		PKN1	0.400313
	USP13	1.42075		OGG1	0.691698
	TRAF3	1.42127		PNMT	0.67372
	THSD1	1.42407		LOC284801	0.493282
	TNFRSF10A	1.42525		OLA1	0.885588
	HEATR1	1.42794		APP	0.872168
	ZNF700	1.42911		LOC439911	0.660398
	ZFP36L2	1.43021		RPL30	0.935142
	TPM1	1.43064		MAPKAP1	0.623521
	PID1	1.43108		ACBD6	0.783087
	XPO1	1.4323		C2orf68	0.644478
	HP1BP3	1.4325		TTC39A	0.476218
	WDR7	1.43319		CHCHD6	0.626705
	CCNYL2	1.43499		CHMP4A	0.607296
	HOMER1	1.43784		BRI3	0.608247
	ZNF75A	1.44034		NA	0.642863
	ABL2	1.44116		LINC00663	0.643589
	RIOK1	1.44169		ITGB1BP1	0.815574
	C15orf29	1.442		FADS3	0.292223
	ETFDH	1.44507		CAPS	0.34647
	SGCE	1.44698		SRR	0.669132
	SLC39A11	1.44777		MED28	0.799473
	SERTAD2	1.44841		CLCN3	0.747375
	SHROOM3	1.45003		AZI2	0.631307
	ARL4A	1.45198		NA	0.328821
	PHF21A	1.4522		CCNY	0.755558
	AVL9	1.45233		CXorf26	0.17914
	RGS20	1.4535		TMEM205	0.618398
	RBM20	1.4572		PLCD3	0.414482
	PDIA3	1.45751		SERINC5	0.412451
	C15orf29	1.45936		NA	0.8169
	ITGA5	1.46129		MTCP1NB	0.853539
	ZKSCAN5	1.46266		DCAF16	0.714918
	LXN	1.46302		TNNT1	0.632526
	PPFIBP1	1.46521		L1CAM	0.409012
	SNX5	1.46597		CFD	0.475317
	AMACR	1.46691		HDDC2	0.763779
	TIAL1	1.46692		RNF165	0.0472564
	ARHGEF6	1.46725		NA	0.482068
	ANKMY2	1.46785		CUX1	0.78496
	TPM4	1.46943		DYM	0.788911
	TMEM17	1.47065		MGAT4B	0.687682
	MARCKS	1.47254
	PPP3CA	1.4737
	RAD52	1.47391
	CRLF3	1.47461
	SRSF7	1.47577
	CAAP1	1.47858
	DCBLD1	1.47873
	TBPL1	1.47958
	FAM216A	1.48354
	NUP62CL	1.48418
	PRELID2	1.485
	EIF1	1.48522
	CNOT8	1.48566
	SMARCA2	1.48732
	CHPT1	1.48819
	PPP3CA	1.48853
	TMPO	1.48974
	HEXIM1	1.49286
	ING2	1.49378
	IFNGR2	1.49655
	IST1	1.49705
	PPM1D	1.50035
	SLCO1B3	1.50149
	MED14	1.50157
	NA	1.50259
	RECK	1.50323
	ASAP2	1.50383
	MFSD11	1.50425
	NA	1.5051
	STX2	1.50671
	SLC25A46	1.50897
	CAMK1D	1.51016
	ITGA6	1.5158
	NA	1.51887
	NA	1.51898
	CSTF3	1.528
	GNAS	1.52911
	ATP11B	1.52941
	CPNE8	1.53067
	ABHD2	1.53078
	PALLD	1.5317
	CKLF	1.53331
	NA	1.53332
	POC5	1.53414
	PALLD	1.53793
	NR2C1	1.54123
	USP48	1.54242
	TPM1	1.54353
	COA1	1.54437
	ZCCHC10	1.54569
	TANC1	1.547
	TPD52	1.55133
	ZNF226	1.55198
	KCNG3	1.55434
	NA	1.55436
	EPN2	1.55582
	CD58	1.55748
	ZHX3	1.55942
	CKLF	1.56248
	KIAA0040	1.56763
	PFKM	1.57044
	LINS	1.57068
	IFIH1	1.57128
	BRIX1	1.57252
	RASSF3	1.57374
	SLC35G1	1.57442
	NA	1.57973
	PCOLCE2	1.58183
	PIGB	1.58204
	MED30	1.58458
	TAGLN2	1.58552
	PALLD	1.5934
	HNRNPC	1.59482
	RBM43	1.59569
	KPNB1	1.59588
	ATP5E	1.59875
	MOB4	1.60107
	HMGXB4	1.60247
	GALNT10	1.60296
	ZNF578	1.60381
	ARL5A	1.60456
	INTS7	1.60724
	LTBP2	1.61042
	NA	1.61056
	MCCC1	1.61069
	JAZF1	1.6109
	AGPAT9	1.61092
	FBXO5	1.61146
	NA	1.61207
	AXL	1.6128
	RAD1	1.61392
	GALNT1	1.61534
	IL27RA	1.61876
	PMAIP1	1.61932
	LPIN1	1.62022
	METTL4	1.62024
	CEP78	1.62247
	RBM43	1.62424
	PBX3	1.62484
	TIFA	1.63152
	SYNCRIP	1.63348
	GABPB1	1.63379
	H3F3B	1.63431
	NA	1.63604
	STAU2	1.63877
	METTL25	1.6398
	PIGB	1.64235
	LOC286052	1.6465
	PPP3CA	1.6509
	BPGM	1.65589
	TMPO	1.65811
	TBC1D1	1.66042
	HOOK3	1.6608
	IVNS1ABP	1.66111
	NUAK1	1.66228
	SSFA2	1.6632
	ANKRD50	1.66613
	XRCC4	1.66704
	BBS9	1.67088
	VEGFC	1.67192
	HYLS1	1.67297
	PTPRE	1.68372
	SNX10	1.69021
	COQ2	1.69116
	CD58	1.69176
	TRIM73	1.69185
	ABHD2	1.6926
	PTN	1.69303
	RACGAP1	1.69363
	TRAM1L1	1.69523
	PNRC2	1.69804
	RFX7	1.69905
	BTG3	1.69915
	MSX1	1.69969
	PSTPIP2	1.70123
	TMED4	1.70434
	SMARCA2	1.70638
	ELOVL2	1.71096
	WWTR1	1.71109
	CASP1	1.71458
	CDK12	1.7165
	SOX17	1.71727
	FAM122B	1.71969
	SH3KBP1	1.72123
	LPIN1	1.72158
	RFX5	1.7229
	APOL6	1.72302
	LPAR1	1.72692
	SLC39A8	1.72732
	H2AFV	1.73316
	BTG3	1.73426
	CREBZF	1.73516
	NXT2	1.73803
	AP1AR	1.73878
	DHTKD1	1.74006
	CAP2	1.74039
	GLI3	1.74083
	DSE	1.74153
	NA	1.74802
	GALNT1	1.75051
	CD58	1.75129
	PHLDA1	1.75203
	PPAP2B	1.75574
	WRNIP1	1.75654
	RAD1	1.76299
	NA	1.76403
	PITPNC1	1.76468
	CALR	1.77005
	BCLAF1	1.77164
	FSTL1	1.77204
	CAP2	1.7721
	PGM2	1.77704
	GBP2	1.77786
	SHOX2	1.77805
	XRCC4	1.78035
	CCNB1	1.78195
	OSBPL6	1.78261
	IFI6	1.78283
	SLITRK6	1.78439
	NFKB1	1.78451
	TNFRSF10A	1.78483
	ANO4	1.78642
	ASL	1.78767
	AOX1	1.79075
	ELK3	1.7918
	TRIM24	1.7921
	IL27RA	1.79218
	PMAIP1	1.79289
	HOXA-AS2	1.79612
	CLMP	1.79798
	LOXL2	1.7985
	NA	1.79904
	RASSF3	1.80384
	SLC35F2	1.80647
	KIAA1549L	1.80747
	MTSS1	1.80834
	TPD52	1.81364
	CDK12	1.81526
	STK17B	1.81596
	INO80C	1.81663
	MIR31HG	1.81805
	CAV1	1.83113
	CDK12	1.83248
	LEPREL1	1.83447
	L3MBTL1	1.83508
	ZNF578	1.83679
	SMAD3	1.83911
	C1orf186	1.84313
	NA	1.84396
	NOTCH2	1.84968
	TARDBP	1.85706
	RIMKLB	1.85963
	EXTL2	1.85964
	FAM122B	1.86186
	C15orf52	1.86602
	EFHD2	1.86751
	MTFP1	1.86802
	IVNS1ABP	1.8749
	NA	1.87651
	FAM208B	1.8809
	XRCC6BP1	1.88224
	PAPLN	1.8862
	CTSC	1.8868
	CARD8	1.89463
	NOTCH2	1.89517
	SYNCRIP	1.89538
	PTH2R	1.90204
	NUP205	1.91009
	DLEU2	1.91654
	CCNB1	1.91786
	ITGA6	1.92312
	TMEM45A	1.92562
	NET1	1.92745
	GPN3	1.93444
	TANK	1.93444
	TRIM24	1.93755
	GALNT10	1.93914
	MARCKS	1.95904
	HSD17B6	1.96202
	TSPAN5	1.96468
	NA	1.96531
	NA	1.96863
	ING3	1.9706
	SALL1	1.9725
	ANXA4	1.97487
	LPCAT2	1.97539
	AKR1B1	1.97737
	NA	1.99485
	EPG5	1.99591
	EPS8	2.00638
	AURKA	2.00659
	CDC37L1	2.00976
	SPICE1	2.01
	ITGB3	2.01706
	ANKRD44	2.02364
	CAV1	2.02782
	SLC8A1	2.03057
	PLAU	2.03561
	NA	2.04592
	NA	2.04599
	XRCC4	2.05137
	HIST1H1C	2.06958
	BNC2	2.07234
	BARD1	2.07382
	CDK12	2.07522
	TSPAN5	2.07852
	SH3GL3	2.07887
	FAM83A	2.08313
	PKIB	2.08356
	MBD5	2.08379
	LOC100505549	2.08908
	HOXA1	2.08965
	GORAB	2.09308
	PLEKHA8	2.10486
	PIGK	2.10604
	NET1	2.10834
	EHD1	2.11884
	CNTLN	2.11949
	FBXO5	2.12461
	TSPAN12	2.12608
	KIAA0141	2.12906
	FAM176A	2.13057
	PPAP2B	2.13085
	C4orf33	2.14039
	FBXO32	2.14185
	MMD	2.14219
	LRRFIP1	2.14776
	ACN9	2.15011
	RAD54B	2.15565
	TSPAN5	2.15947
	QPRT	2.16686
	RASSF4	2.18108
	PRSS12	2.18671
	BCAR3	2.19033
	CD40	2.19141
	B3GNTL1	2.19223
	NFKBIA	2.19251
	SDCCAG8	2.20946
	QPRT	2.21365
	OSBPL3	2.21695
	LOC728819	2.22266
	KDELC2	2.23602
	CAB39	2.24234
	RBM24	2.24554
	ZNF385B	2.25102
	LRCH1	2.25258
	NA	2.25403
	GTSE1	2.25461
	NA	2.261
	PPAP2B	2.2631
	TSPAN13	2.2635
	SLC20A1	2.27213
	ZWILCH	2.2726
	SATB2	2.2818
	NA	2.28437
	FUT8	2.29094
	ANK2	2.29114
	CTSC	2.29472
	ACTA2	2.29545
	KLF6	2.29721
	SMAD3	2.29816
	RUNDC3B	2.29854
	NA	2.29992
	NA	2.30009
	DHFR	2.30145
	ESD	2.30296
	BARD1	2.303
	GLI3	2.30761
	RAD51AP1	2.31005
	NA	2.3112
	CD109	2.3163
	GAD1	2.31955
	NA	2.32241
	HJURP	2.33114
	CAMK4	2.33745
	ELL2	2.34246
	STK17A	2.34406
	TNFRSF11A	2.35316
	EMP1	2.36378
	SORD	2.36562
	2013-09-07	2.36665
	ELFN2	2.38316
	NA	2.38483
	STK17A	2.40443
	NT5E	2.41417
	IKBIP	2.41637
	WDR67	2.41981
	PVRL3	2.42328
	ENC1	2.4305
	CRYZ	2.44432
	GGH	2.44708
	PGK1	2.45414
	MASTL	2.45927
	PSMB9	2.46178
	TRHDE	2.46498
	MLLT3	2.46842
	PDZK1IP1	2.47078
	HTATIP2	2.47915
	KIF4A	2.50026
	TMEM158	2.5129
	STARD13	2.51828
	ANKDD1A	2.51848
	C10orf55	2.51956
	UGT2B28	2.5208
	CD44	2.52559
	CENPK	2.53467
	FAM83D	2.53506
	NUDT7	2.53619
	TPX2	2.54196
	SPRY1	2.54578
	FAM64A	2.55646
	LOC84856	2.56659
	LOC81691	2.57214
	RECQL	2.57581
	CEP55	2.58423
	CENPQ	2.59063
	ANXA2R	2.59447
	BFSP1	2.5968
	NFE2L3	2.60527
	ZWINT	2.60904
	TNFAIP3	2.60942
	RPS6KA5	2.6153
	SPARC	2.64927
	LOC389831	2.65182
	NA	2.66858
	FOSL1	2.67613
	LPCAT2	2.68365
	LETM2	2.69193
	EPSTI1	2.70252
	HMCN1	2.71854
	CDK14	2.72062
	IQGAP3	2.7224
	SLC35B3	2.72672
	GBP3	2.72728
	SPC25	2.73058
	NA	2.74694
	RUNDC3B	2.75481
	IQCD	2.76021
	FANCI	2.7671
	CDH18	2.7739
	DUT	2.79201
	TIAM1	2.79603
	VWA5A	2.79735
	NIPAL2	2.81962
	CA2	2.83285
	RRM2	2.8388
	BCKDHB	2.8401
	EMP1	2.84028
	BHLHE41	2.84305
	HS3ST3A1	2.84953
	SIPA1L2	2.85394
	CD109	2.85501
	ZNF385B	2.85522
	LTBP2	2.86314
	CYR61	2.86867
	RAB3B	2.87317
	EHBP1	2.89351
	RAB3B	2.9104
	IL1RAP	2.91606
	C1orf112	2.94138
	CA12	2.95302
	NA	2.98218
	LAMB3	2.98533
	TMEM163	2.99475
	SEC14L2	3.00041
	CKAP2	3.00836
	CENPN	3.03049
	CPNE8	3.03428
	PTN	3.04226
	NA	3.06494
	CADPS2	3.06545
	ARL4C	3.08966
	CA12	3.09159
	FBLN1	3.13146
	RUNX2	3.1324
	CD44	3.1585
	MOCS2	3.17414
	CIT	3.18673
	LIF	3.19323
	CTSS	3.20228
	PLK4	3.21556
	CENPJ	3.21771
	FAM83A	3.24267
	FOXA2	3.25734
	FUT8	3.25947
	CD44	3.27387
	ARAP2	3.27469
	GLRX	3.27577
	TNFRSF11B	3.28071
	LOC613266	3.33285
	CD70	3.33783
	NA	3.34936
	ZWILCH	3.35022
	CYR61	3.39421
	IRAK2	3.41421
	HMGN5	3.44554
	RAB3B	3.45342
	NEIL3	3.45712
	DKK3	3.47649
	RPS6KA5	3.48055
	SETBP1	3.48991
	C5orf34	3.51648
	CCDC68	3.52444
	NA	3.52643
	NA	3.53333
	STK17A	3.57077
	MLLT3	3.57911
	LHFP	3.58544
	FAS	3.61086
	CD44	3.63171
	FAS	3.63562
	HRH1	3.64563
	SGK2	3.64695
	CD44	3.65537
	CNTLN	3.68587
	TNFRSF11B	3.68636
	ZNF93	3.69504
	APLF	3.69518
	NA	3.74003
	LOC100506100	3.75432
	SH2B3	3.77044
	CA12	3.7734
	GPAM	3.80677
	CA12	3.8112
	NUF2	3.81564
	CD44	3.84031
	2013-09-11	3.85222
	NA	3.85434
	GBP5	3.92282
	RASSF4	3.97181
	NA	3.98022
	ARL4C	3.99347
	ACSL5	4.02229
	NT5E	4.049
	NA	4.09782
	NA	4.10066
	BHLHE41	4.17787
	TMTC1	4.22816
	PLK4	4.24155
	HRH1	4.26014
	ARL4C	4.29213
	GPAM	4.31371
	ST3GAL6	4.3549
	NT5E	4.36825
	RDM1	4.37268
	SPRY4-IT1	4.38811
	IFNE	4.40621
	LRCH2	4.41158
	SERPINA1	4.44765
	PMEPA1	4.51198
	NA	4.63771
	KIF15	4.64041
	SH3RF2	4.68904
	TNFAIP2	4.73408
	CD40	4.76683
	GLRX	4.86247
	PTPLAD2	4.86967
	CTGF	4.96936
	ACSL5	5.04595
	FBLN1	5.24833
	RFC3	5.29166
	PITPNC1	5.35968
	MYLK	5.37858
	NA	5.38129
	MAST4	5.38738
	SRPX	5.40941
	MAST4	5.4109
	ST3GAL6	5.57354
	GBP5	5.60346
	PDZK1IP1	5.63611
	FAS	5.64016
	ROBO1	5.71891
	FXYD2	5.737
	MAST4	5.78266
	ATP8B3	5.80999
	LINC00669	5.94243
	ARHGAP24	5.99461
	SIGLEC15	6.02984
	CKAP2L	6.18971
	ADAM19	6.21854
	STEAP1	6.26368
	FRMD3	6.30266
	SFRP1	6.31696
	PLAT	6.58699
	SNAI2	6.6563
	NA	6.73464
	DNAH12	6.87866
	NA	6.88728
	NA	6.93709
	TRIM6	6.94352
	MYLK	6.99614
	CASP1	7.08068
	FGD6	7.12303
	TGFBI	7.13685
	CPM	7.19718
	C8orf4	7.42138
	TMSB15A	7.4427
	NA	7.49432
	FOXL1	7.57232
	NA	7.67787
	FUT8-AS1	7.68396
	SOX9	7.69813
	GBP1	7.74594
	LGSN	7.74914
	SCG2	7.88617
	NREP	7.89672
	SOX9	7.91458
	SFRP1	7.99467
	SLC2A12	8.00423
	GPR68	8.07869
	HNMT	8.32946
	DOCK10	8.36595
	AFAP1L2	8.45409
	FRMD4A	8.55092
	SFRP1	8.60768
	ADAMTSL3	8.61677
	CPM	8.7592
	CA9	8.9237
	MLF1IP	9.40551
	NA	9.43052
	LOC100130894	9.59319
	FLJ20518	9.76005
	NA	10.1215
	FRMD3	10.3963
	ANK1	10.7775
	NA	10.9727
	FN1	11.1347
	RGCC	11.216
	NA	11.7348
	NLGN1	11.7576
	EMP1	12.2177
	DOCK4	12.3073
	LOC100271840	12.6452
	SORBS1	13.1303
	AIM1	13.8165
	LRRC17	14.4331
	SLC8A1	15.4372
	MGC4294	15.834
	FN1	16.5063
	LGR5	16.6246
	PROM2	18.7521
	COL1A2	20.9376
	SLC14A1	23.9944
	EGR3	24.6486
	SLC8A1	24.9052
	SORBS1	26.8452
	COL1A2	27.2407
	SLC14A1	29.8321
	SLC8A1	30.2421
	COL8A1	38.4121
	WISP1	46.5953
	AGR2	51.6947
	COL1A1	87.1292
	COL6A3	1277.96
