# Supplementary material for: ARID3B Directly Regulates Ovarian Cancer Promoting Genes
Source: PLoS One. 2015 Jun 29;10(6):e0131961. doi: 10.1371/journal.pone.0131961 (PMC4486168; doi:10.1371/journal.pone.0131961)
Supplement: S3 Table — Each gene identified to have significantly altered expression in cells over-expressing ARID3B (determined by microarray) was sorted by associated Gene Ontology (GO) terms. The frequency of GO terms was compared against their corresponding frequencies across the entire genome, and over-represented terms were calculated using a Chi-Squared test. (XLSX) [file pone.0131961.s007.xlsx]

## Sheet: Sheet1
Over-represented among upregulated genes
Gene Ontology Terms	genes	total in database	expected under null hypothesis	Raw P-value	Adjusted P-value
cell-substrate junction assembly	4	7	0.209677	1.14653e-08	0.000287015
peptidase activator activity	4	8	0.239631	6.14054e-08	0.000768593
positive regulation of peptidase activity	4	9	0.269585	2.54523e-07	0.00212386
positive regulation of chondrocyte differentiation	5	17	0.509217	9.57609e-07	0.00599306
kinase binding	8	49	1.46774	4.00356e-06	0.0140513
centrosome	27	364	10.9032	4.32519e-06	0.0140513
basement membrane	11	86	2.57604	3.31262e-06	0.0140513
positive regulation of stress fiber assembly	6	29	0.868664	6.41431e-06	0.017566
cellular response to ionizing radiation	5	20	0.599078	7.01703e-06	0.017566
secretion	3	6	0.179724	8.95859e-06	0.0188187
mitotic prometaphase	12	110	3.29493	1.73474e-05	0.0289509
centriole	9	67	2.00691	1.69909e-05	0.0289509
nuclear pore	9	70	2.09677	3.17592e-05	0.0435814
condensed chromosome kinetochore	9	70	2.09677	3.17592e-05	0.0435814
cysteine-type endopeptidase activity	8	57	1.70737	3.36965e-05	0.0435814
viral penetration into host nucleus	2	2	0.0599078	3.83004e-05	0.0435814
regulation of cation channel activity	2	2	0.0599078	3.83004e-05	0.0435814
positive regulation of gene expression involved in extracellular matrix organization	2	2	0.0599078	3.83004e-05	0.0435814
collagen type I	2	2	0.0599078	3.83004e-05	0.0435814
Over-represented among downregulated genes
Gene Ontology Terms	genes	total in database	expected under null hypothesis	Raw P-value	Adjusted P-value
carbon-sulfur lyase activity	2	2	0.016225	2.11994e-16	1.71692e-12
regulation of axon extension involved in axon guidance	2	3	0.0243376	2.71763e-13	1.10049e-09
dichotomous subdivision of terminal units involved in salivary gland branching	2	5	0.0405626	1.00681e-09	2.71803e-06
N-glycan processing	2	9	0.0730127	1.8926e-06	0.00255467
sialic acid binding	2	9	0.0730127	1.8926e-06	0.00255467
negative regulation of axon extension involved in axon guidance	2	9	0.0730127	1.8926e-06	0.00255467
cytoplasmic vesicle	6	119	0.96539	6.40756e-06	0.00648679
endothelial cell differentiation	2	10	0.0811252	5.73785e-06	0.00648679
response to oxidative stress	6	126	1.02218	1.44518e-05	0.0130049
axonal fasciculation	2	13	0.105463	6.67835e-05	0.023588
negative regulation of axon extension	2	12	0.0973502	3.3045e-05	0.023588
spindle midzone	2	13	0.105463	6.67835e-05	0.023588
