# Supplementary material for: ARID3B Directly Regulates Ovarian Cancer Promoting Genes
Source: PLoS One. 2015 Jun 29;10(6):e0131961. doi: 10.1371/journal.pone.0131961 (PMC4486168; doi:10.1371/journal.pone.0131961)
Supplement: S4 Table — Based on an alignment of many sequences bound by ARID3B, the following binding site was computed, with probabilities assigned to each base at each position. (XLSX) [file pone.0131961.s008.xlsx]

## Sheet: Sheet1
A	C	G	T	Consensus
0	0	0	1	T
0.11	0	0.89	0	G
0.04	0	0.93	0.02	G
0.02	0	0.96	0.02	G
0.98	0	0.02	0	A
0	0.22	0	0.78	T
0.04	0.07	0.02	0.87	T
0.91	0.02	0.02	0.04	A
0	0.89	0.02	0.09	C
0.98	0	0.02	0	A
0	0	1	0	G
