# Supplementary material for: ARID3B Directly Regulates Ovarian Cancer Promoting Genes
Source: PLoS One. 2015 Jun 29;10(6):e0131961. doi: 10.1371/journal.pone.0131961 (PMC4486168; doi:10.1371/journal.pone.0131961)
Supplement: S5 Table — For each ARID3B binding site validated by ChIP and subsequent qPCR (Fig 3), the distance to the transcription start site is listed, along with a description of the binding site's location. (XLSX) [file pone.0131961.s009.xlsx]

## Sheet: Sheet1
Supplementary Table: Position of ARID3B binding regions identified by ChIP-chip
Gene	Binding Region Type	Binding Region Distance from TSS (bp)
WNT5A	Distal Enhancer	12558
FZD5	Distal Enhancer	5841
MYC	Distal Enhancer	6847
APC	Intron	12028
NOTCH2	Proximal Enhancer	2561
CASP1	Distal Enhancer	65006
LPAR1	Distal Enhancer	25115
RIPK1	Promoter	1249
CENPN	Proximal Enhancer	3784
CENPK	Promoter	1595
NUSAP	Proximal Enhancer	3506
CEP55	Proximal Enhancer	2877
EGFR	Proximal Enhancer	2672
BTC	Proximal Enhancer	2787
